# Supplementary material for: Strength of selection in lung tumors correlates with clinical features better than tumor mutation burden
Source: Sci Rep. 2024 Jun 3;14:12732. doi: 10.1038/s41598-024-63468-z (PMC11148192; doi:10.1038/s41598-024-63468-z)
Supplement: Supplementary file 1 — Supplementary Table S1. [file 41598_2024_63468_MOESM1_ESM.xlsx]

## Sheet: ALL_histology with clinical dat
	Table S1. Description of COSMIC dData used in the analysis.
	SampleName	SampleID	ALL_silent	ALL_missense	Silent PLUS missense	Density silent_at_least_1_per_million_SITES	Density missense_at_least_one_per_million_SITES	Density missense OVER density silent at least 1_per_million_SITES	LOG__Density missense OVER density silent at least 1_per_million_SITES	Type of selection	ABS___LOG__Density missense OVER density silent at least 1_per_million_SITES	T-test	Age	Environmentalvariables	EVER vs NEVER smokers	Ethnicity	Gender	Stage	Stage_NUMBER	Tumour location	Histology	Tumour source	Primary 0 vs metastases 1 (0 versus 1)	Sample source	Screening method
	TCGA-90-A4ED-01	2195158	841	1419	2260	37.123	19.166	0.52	-0.287112	Strong negative	0.287112	13.0363	69	NA		NA	Male	NA		Lung (Carcinoma; Squamous cell carcinoma)	Squamous cell carcinoma	NA		Not specified	Whole exome screening
	TCGA-21-1079-01	2195172	722	1232	1954	31.87	16.64	0.52	-0.282229	Strong negative	0.282229	11.9237	71	NA		NA	Male	NA		Lung (Carcinoma; Squamous cell carcinoma)	Squamous cell carcinoma	NA		Not specified	Whole exome screening
	IGC-12-1064	2662359	609	1785	2394	26.882	24.109	0.9	-0.0472824	No selection	0.0472824	2.25499		NA		NA	Unknown	NA		Lung (Carcinoma; Adenocarcinoma)	Adenocarcinoma	primary	0	surgery fresh/frozen	Whole exome screening
	TCGA-18-3409-01	1780290	586	1038	1624	25.867	14.02	0.54	-0.265998	Strong negative	0.265998	10.2684	74	NA		NA	Male	NA		Lung (Carcinoma; Squamous cell carcinoma)	Squamous cell carcinoma	primary	0	fresh/frozen - NOS	Whole genome screening
	IGC-02-1163	2662279	522	1597	2119	23.042	21.57	0.94	-0.02867	No selection	0.02867	1.28681		NA		NA	Unknown	NA		Lung (Carcinoma; Adenocarcinoma)	Adenocarcinoma	primary	0	surgery fresh/frozen	Whole exome screening
	TCGA-55-8506-01	2194766	461	1248	1709	20.349	16.856	0.83	-0.0817885	Weak negative	0.0817885	3.292	62	NA		NA	Female	NA		Lung (Carcinoma; Adenocarcinoma)	Adenocarcinoma	NA		Not specified	Whole exome screening
	TCGA-L9-A7SV-01	2263200	445	1160	1605	19.643	15.668	0.8	-0.0981943	Weak negative	0.0981943	3.82769	69	NA		NA	Male	NA		Lung (Carcinoma; Adenocarcinoma)	Adenocarcinoma	primary	0	Not specified	Whole exome screening
	IGC-11-1044	2662352	424	1167	1591	18.716	15.762	0.84	-0.0746017	Weak negative	0.0746017	2.89787		NA		NA	Unknown	NA		Lung (Carcinoma; Adenocarcinoma)	Adenocarcinoma	primary	0	surgery fresh/frozen	Whole exome screening
	TCGA-85-6561-01	1783181	400	951	1351	17.657	12.845	0.73	-0.138183	Weak negative	0.138183	4.92947	66	NA		NA	Male	NA		Lung (Carcinoma; Squamous cell carcinoma)	Squamous cell carcinoma	primary	0	fresh/frozen - NOS	Whole genome screening
	TCGA-86-8073-01	2194838	399	1141	1540	17.612	15.411	0.88	-0.0579779	Weak negative	0.0579779	2.21756	58	NA		NA	Male	NA		Lung (Carcinoma; Adenocarcinoma)	Adenocarcinoma	NA		Not specified	Whole exome screening
	TCGA-05-4382-01	1780053	393	1308	1701	17.348	17.667	1.02	0.0079134	No selection	0.0079134	-0.318247	68	NA		NA	Male	NA		Lung (Carcinoma; Adenocarcinoma)	Adenocarcinoma	primary	0	fresh/frozen - NOS	Whole genome screening
	TCGA-86-A4JF-01	2194832	392	978	1370	17.303	13.209	0.76	-0.117251	Weak negative	0.117251	4.21779	56	NA		NA	Male	NA		Lung (Carcinoma; Adenocarcinoma)	Adenocarcinoma	NA		Not specified	Whole exome screening
	IGC-04-1192	2662316	390	1231	1621	17.215	16.627	0.97	-0.0150931	No selection	0.0150931	0.59327		NA		NA	Unknown	NA		Lung (Carcinoma; Adenocarcinoma)	Adenocarcinoma	primary	0	surgery fresh/frozen	Whole exome screening
	TCGA-55-7994-01	2194892	382	1140	1522	16.862	15.397	0.91	-0.039473	No selection	0.039473	1.50086	81	NA		NA	Male	NA		Lung (Carcinoma; Adenocarcinoma)	Adenocarcinoma	NA		Not specified	Whole exome screening
	TCGA-05-4396-01	1780058	380	879	1259	16.774	11.872	0.71	-0.150113	Weak negative	0.150113	5.16449	76	NA		NA	Male	NA		Lung (Carcinoma; Adenocarcinoma)	Adenocarcinoma	primary	0	fresh/frozen - NOS	Whole genome screening
	IGC-12-1115	2662363	379	1028	1407	16.73	13.885	0.83	-0.0809501	Weak negative	0.0809501	2.95642		NA		NA	Unknown	NA		Lung (Carcinoma; Adenocarcinoma)	Adenocarcinoma	primary	0	surgery fresh/frozen	Whole exome screening
	TCGA-MN-A4N4-01	2194835	368	1123	1491	16.244	15.168	0.93	-0.0297647	No selection	0.0297647	1.1209	57	NA		NA	Male	NA		Lung (Carcinoma; Adenocarcinoma)	Adenocarcinoma	NA		Not specified	Whole exome screening
	TCGA-49-AARE-01	2385664	349	1016	1365	15.405	13.723	0.89	-0.0502126	Weak negative	0.0502126	1.80893	51	NA		NA	Female	NA		Lung (Carcinoma; Adenocarcinoma)	Adenocarcinoma	primary	0	Not specified	Whole exome screening
	TCGA-63-A5MM-01	2385882	342	879	1221	15.096	11.872	0.79	-0.104338	Weak negative	0.104338	3.54598	69	NA		NA	Female	NA		Lung (Carcinoma; Squamous cell carcinoma)	Squamous cell carcinoma	primary	0	Not specified	Whole exome screening
	TCGA-55-A490-01	2194886	332	976	1308	14.655	13.182	0.9	-0.0460045	No selection	0.0460045	1.62135	78	NA		NA	Male	NA		Lung (Carcinoma; Adenocarcinoma)	Adenocarcinoma	NA		Not specified	Whole exome screening
	IGC-04-1193	2662317	330	919	1249	14.567	12.413	0.85	-0.0694934	Weak negative	0.0694934	2.39261		NA		NA	Unknown	NA		Lung (Carcinoma; Adenocarcinoma)	Adenocarcinoma	primary	0	surgery fresh/frozen	Whole exome screening
	IGC-13-1063	2662369	312	1027	1339	13.772	13.871	1.01	0.00311076	No selection	0.00311076	-0.111085		NA		NA	Unknown	NA		Lung (Carcinoma; Adenocarcinoma)	Adenocarcinoma	primary	0	surgery fresh/frozen	Whole exome screening
	J30_T	2194956	300	893	1193	13.242	12.061	0.91	-0.0405703	No selection	0.0405703	1.36617		NA		NA	Unknown	NA		Lung (Carcinoma; Squamous cell carcinoma)	Squamous cell carcinoma	NA		Not specified	Whole exome screening
	2906640	2906640	295	602	897	13.022	8.131	0.62	-0.204534	Strong negative	0.204534	5.91097	70	Non smoker	Non smoker	NA	Female	IVB	4	Lung (Carcinoma; Adenocarcinoma)	Adenocarcinoma	Metastases	1	surgery-fixed	Whole exome screening
	TCGA-98-8021-01	2195057	292	786	1078	12.889	10.616	0.82	-0.0842583	Weak negative	0.0842583	2.69335	75	NA		NA	Female	NA		Lung (Carcinoma; Squamous cell carcinoma)	Squamous cell carcinoma	NA		Not specified	Whole exome screening
	TCGA-78-8662-01	2194738	287	846	1133	12.669	11.427	0.9	-0.0448101	No selection	0.0448101	1.47042	53	NA		NA	Female	NA		Lung (Carcinoma; Adenocarcinoma)	Adenocarcinoma	NA		Not specified	Whole exome screening
	IGC-11-1088	2662353	281	755	1036	12.404	10.197	0.82	-0.0850893	Weak negative	0.0850893	2.66531		NA		NA	Unknown	NA		Lung (Carcinoma; Adenocarcinoma)	Adenocarcinoma	primary	0	surgery fresh/frozen	Whole exome screening
	TCGA-21-1080-01	2195134	276	676	952	12.183	9.13	0.75	-0.125283	Weak negative	0.125283	3.75443	66	NA		NA	Male	NA		Lung (Carcinoma; Squamous cell carcinoma)	Squamous cell carcinoma	NA		Not specified	Whole exome screening
	IGC-04-1178	2662312	275	909	1184	12.139	12.277	1.01	0.00490934	No selection	0.00490934	-0.165378		NA		NA	Unknown	NA		Lung (Carcinoma; Adenocarcinoma)	Adenocarcinoma	primary	0	surgery fresh/frozen	Whole exome screening
	TCGA-86-8358-01	2194820	271	803	1074	11.962	10.846	0.91	-0.0425342	No selection	0.0425342	1.35957	44	NA		NA	Male	NA		Lung (Carcinoma; Adenocarcinoma)	Adenocarcinoma	NA		Not specified	Whole exome screening
	TCGA-NJ-A4YQ-01	2385686	268	824	1092	11.83	11.129	0.94	-0.0265286	No selection	0.0265286	0.854249	69	NA		NA	Female	NA		Lung (Carcinoma; Adenocarcinoma)	Adenocarcinoma	primary	0	Not specified	Whole exome screening
	TCGA-94-8490-01	2340065	261	651	912	11.521	8.793	0.76	-0.117353	Weak negative	0.117353	3.44456	70	NA		NA	Male	NA		Lung (Carcinoma; Squamous cell carcinoma)	Squamous cell carcinoma	primary	0	Not specified	Whole exome screening
	TCGA-37-4130-01	2195085	261	820	1081	11.521	11.075	0.96	-0.0171464	No selection	0.0171464	0.54924	56	NA		NA	Male	NA		Lung (Carcinoma; Squamous cell carcinoma)	Squamous cell carcinoma	NA		Not specified	Whole exome screening
	TCGA-95-7567-01	2194846	255	686	941	11.256	9.265	0.82	-0.0845387	Weak negative	0.0845387	2.524	61	NA		NA	Male	NA		Lung (Carcinoma; Adenocarcinoma)	Adenocarcinoma	NA		Not specified	Whole exome screening
	TCGA-53-7626-01	1913997	254	580	834	11.212	7.834	0.7	-0.1557	Weak negative	0.1557	4.35859	76	NA		NA	Female	NA		Lung; Right upper lobe (Carcinoma; Adenocarcinoma)	Adenocarcinoma	primary	0	fresh/frozen - NOS	Whole genome screening
	IGC-04-1143	2662306	252	747	999	11.124	10.089	0.91	-0.0424129	No selection	0.0424129	1.30589		NA		NA	Unknown	NA		Lung (Carcinoma; Adenocarcinoma)	Adenocarcinoma	primary	0	surgery fresh/frozen	Whole exome screening
	TCGA-55-8507-01	2194826	239	733	972	10.55	9.9	0.94	-0.0276173	No selection	0.0276173	0.838959	53	NA		NA	Male	NA		Lung (Carcinoma; Adenocarcinoma)	Adenocarcinoma	NA		Not specified	Whole exome screening
	TCGA-O2-A52Q-01	2385921	237	720	957	10.462	9.725	0.93	-0.0317251	No selection	0.0317251	0.956738	44	NA		NA	Female	NA		Lung (Carcinoma; Squamous cell carcinoma)	Squamous cell carcinoma	primary	0	Not specified	Whole exome screening
	TCGA-73-A9RS-01	2340202	232	698	930	10.241	9.428	0.92	-0.0359228	No selection	0.0359228	1.06845	41	NA		NA	Male	NA		Lung (Carcinoma; Adenocarcinoma)	Adenocarcinoma	primary	0	Not specified	Whole exome screening
	TCGA-85-A4CL-01	2195132	228	585	813	10.064	7.901	0.79	-0.105089	Weak negative	0.105089	2.91395	65	NA		NA	Male	NA		Lung (Carcinoma; Squamous cell carcinoma)	Squamous cell carcinoma	NA		Not specified	Whole exome screening
	TCGA-37-3792-01	2195154	227	714	941	10.02	9.644	0.96	-0.0166105	No selection	0.0166105	0.497515	69	NA		NA	Male	NA		Lung (Carcinoma; Squamous cell carcinoma)	Squamous cell carcinoma	NA		Not specified	Whole exome screening
	S02292_1	2480896	226	559	785	9.976	7.55	0.76	-0.121009	Weak negative	0.121009	3.29404	71	Ex smoker	Smoker	NA	Male	IIB	2	Lung (Carcinoma; Small cell carcinoma)	Small cell	primary	0	surgery fresh/frozen	Whole genome screening
	IGC-10-1093	2662338	223	646	869	9.844	8.725	0.89	-0.0524062	Weak negative	0.0524062	1.50475		NA		NA	Unknown	NA		Lung (Carcinoma; Adenocarcinoma)	Adenocarcinoma	primary	0	surgery fresh/frozen	Whole exome screening
	TCGA-62-A46O-01	2194777	221	654	875	9.755	8.833	0.91	-0.043119	No selection	0.043119	1.24332	65	NA		NA	Female	NA		Lung (Carcinoma; Adenocarcinoma)	Adenocarcinoma	NA		Not specified	Whole exome screening
	TCGA-55-A4DF-01	2194896	214	559	773	9.446	7.55	0.8	-0.097301	Weak negative	0.097301	2.63213	88	NA		NA	Male	NA		Lung (Carcinoma; Adenocarcinoma)	Adenocarcinoma	NA		Not specified	Whole exome screening
	19	2640423	211	595	806	9.314	8.036	0.86	-0.0640963	Weak negative	0.0640963	1.7721	73	Non smoker	Non smoker	Russian	Female	IIIA	3	Lung (Carcinoma; Adenocarcinoma)	Adenocarcinoma	Not specified		fixed - NOS	Whole exome screening
	IGC-10-1188	2662349	205	655	860	9.049	8.847	0.98	-0.00980456	No selection	0.00980456	0.28073		NA		NA	Unknown	NA		Lung (Carcinoma; Adenocarcinoma)	Adenocarcinoma	primary	0	surgery fresh/frozen	Whole exome screening
	S01366_1	2480847	203	514	717	8.961	6.942	0.77	-0.110872	Weak negative	0.110872	2.88543	68	Current smoker	Smoker	Caucasian	Male	IIIB	3	Lung (Carcinoma; Small cell carcinoma)	Small cell	primary	0	surgery fresh/frozen	Whole exome screening
	IGC-02-1237	2662283	203	579	782	8.961	7.82	0.87	-0.0591497	Weak negative	0.0591497	1.61096		NA		NA	Unknown	NA		Lung (Carcinoma; Adenocarcinoma)	Adenocarcinoma	primary	0	surgery fresh/frozen	Whole exome screening
	2906646	2906646	200	219	419	8.828	2.958	0.34	-0.474864	Strong negative	0.474864	8.95595	62	Non smoker	Non smoker	NA	Female	IVB	4	Lung (Carcinoma; Adenocarcinoma)	Adenocarcinoma	Metastases	1	surgery-fixed	Whole exome screening
	TCGA-L9-A8F4-01	2263105	196	576	772	8.652	7.78	0.9	-0.0461369	No selection	0.0461369	1.24954	64	NA		NA	Female	NA		Lung (Carcinoma; Adenocarcinoma)	Adenocarcinoma	primary	0	Not specified	Whole exome screening
	S02299_1	2480903	195	599	794	8.608	8.09	0.94	-0.0269537	No selection	0.0269537	0.739414	51	Current smoker	Smoker	NA	Male	IB	1	Lung (Carcinoma; Small cell carcinoma)	Small cell	primary	0	surgery fresh/frozen	Whole genome screening
	TCGA-60-2714-01	2195032	195	666	861	8.608	8.995	1.04	0.0190989	No selection	0.0190989	-0.547585	66	NA		NA	Female	NA		Lung (Carcinoma; Squamous cell carcinoma)	Squamous cell carcinoma	NA		Not specified	Whole exome screening
	TCGA-43-2581-01	2195010	195	685	880	8.608	9.252	1.07	0.0313334	No selection	0.0313334	-0.906855	47	NA		NA	Female	NA		Lung (Carcinoma; Squamous cell carcinoma)	Squamous cell carcinoma	NA		Not specified	Whole exome screening
	TCGA-77-7141-01	2195124	194	528	722	8.563	7.131	0.83	-0.0794755	Weak negative	0.0794755	2.07925	64	NA		NA	Male	NA		Lung (Carcinoma; Squamous cell carcinoma)	Squamous cell carcinoma	NA		Not specified	Whole exome screening
	IGC-02-1183	2662280	192	582	774	8.475	7.861	0.93	-0.0326619	No selection	0.0326619	0.886505		NA		NA	Unknown	NA		Lung (Carcinoma; Adenocarcinoma)	Adenocarcinoma	primary	0	surgery fresh/frozen	Whole exome screening
	IGC-08-1165	2662327	190	481	671	8.387	6.497	0.77	-0.110894	Weak negative	0.110894	2.79323		NA		NA	Unknown	NA		Lung (Carcinoma; Adenocarcinoma)	Adenocarcinoma	primary	0	surgery fresh/frozen	Whole exome screening
	S00501_1	2480814	187	444	631	8.254	5.997	0.73	-0.13873	Weak negative	0.13873	3.38286	55	Current smoker	Smoker	NA	Female	IV	4	Lung (Carcinoma; Small cell carcinoma)	Small cell	primary	0	surgery fresh/frozen	Whole exome screening
	TCGA-NC-A5HG-01	2195098	183	439	622	8.078	5.929	0.73	-0.134322	Weak negative	0.134322	3.25142	59	NA		NA	Male	NA		Lung (Carcinoma; Squamous cell carcinoma)	Squamous cell carcinoma	NA		Not specified	Whole exome screening
	TCGA-MF-A522-01	2195082	180	403	583	7.945	5.443	0.69	-0.164256	Weak negative	0.164256	3.84185	54	NA		NA	Male	NA		Lung (Carcinoma; Squamous cell carcinoma)	Squamous cell carcinoma	NA		Not specified	Whole exome screening
	TCGA-77-A5G3-01	2195119	177	445	622	7.813	6.01	0.77	-0.113943	Weak negative	0.113943	2.76169	63	NA		NA	Male	NA		Lung (Carcinoma; Squamous cell carcinoma)	Squamous cell carcinoma	NA		Not specified	Whole exome screening
	TCGA-78-8640-01	2194840	176	539	715	7.769	7.28	0.94	-0.0282337	No selection	0.0282337	0.735968	59	NA		NA	Male	NA		Lung (Carcinoma; Adenocarcinoma)	Adenocarcinoma	NA		Not specified	Whole exome screening
	TCGA-49-AAR9-01	2385663	175	476	651	7.725	6.429	0.83	-0.0797551	Weak negative	0.0797551	1.98089	61	NA		NA	Male	NA		Lung (Carcinoma; Adenocarcinoma)	Adenocarcinoma	primary	0	Not specified	Whole exome screening
	TCGA-55-8092-01	2194881	174	410	584	7.681	5.538	0.72	-0.142065	Weak negative	0.142065	3.33121	75	NA		NA	Male	NA		Lung (Carcinoma; Adenocarcinoma)	Adenocarcinoma	NA		Not specified	Whole exome screening
	TCGA-44-8120-01	2194836	174	439	613	7.681	5.929	0.77	-0.112436	Weak negative	0.112436	2.70509	58	NA		NA	Male	NA		Lung (Carcinoma; Adenocarcinoma)	Adenocarcinoma	NA		Not specified	Whole exome screening
	TCGA-NC-A5HN-01	2339377	173	431	604	7.636	5.821	0.76	-0.117868	Weak negative	0.117868	2.81528	77	NA		NA	Male	NA		Lung (Carcinoma; Squamous cell carcinoma)	Squamous cell carcinoma	primary	0	Not specified	Whole exome screening
	TCGA-37-3789-01	1781347	172	465	637	7.592	6.281	0.83	-0.0823274	Weak negative	0.0823274	2.02424	65	NA		NA	Male	NA		Lung (Carcinoma; Squamous cell carcinoma)	Squamous cell carcinoma	primary	0	fresh/frozen - NOS	Whole genome screening
	TCGA-49-AARQ-01	2340314	171	531	702	7.548	7.172	0.95	-0.0221916	No selection	0.0221916	0.573704	41	NA		NA	Female	NA		Lung (Carcinoma; Adenocarcinoma)	Adenocarcinoma	primary	0	Not specified	Whole exome screening
	TCGA-34-8454-01	2263428	167	393	560	7.372	5.308	0.72	-0.142654	Weak negative	0.142654	3.27473	62	NA		NA	Female	NA		Lung (Carcinoma; Squamous cell carcinoma)	Squamous cell carcinoma	primary	0	Not specified	Whole exome screening
	TCGA-49-AARN-01	2385665	166	606	772	7.328	8.185	1.12	0.0480332	No selection	0.0480332	-1.3016	56	NA		NA	Female	NA		Lung (Carcinoma; Adenocarcinoma)	Adenocarcinoma	primary	0	Not specified	Whole exome screening
	TCGA-55-7995-01	2194794	164	517	681	7.239	6.983	0.96	-0.0156365	No selection	0.0156365	0.398445	73	NA		NA	Female	NA		Lung (Carcinoma; Adenocarcinoma)	Adenocarcinoma	NA		Not specified	Whole exome screening
	J90_T	2195005	163	471	634	7.195	6.362	0.88	-0.0534371	Weak negative	0.0534371	1.3121		NA		NA	Unknown	NA		Lung (Carcinoma; Squamous cell carcinoma)	Squamous cell carcinoma	NA		Not specified	Whole exome screening
	TCGA-55-8302-01	2194829	163	511	674	7.195	6.902	0.96	-0.0180558	No selection	0.0180558	0.457485	54	NA		NA	Male	NA		Lung (Carcinoma; Adenocarcinoma)	Adenocarcinoma	NA		Not specified	Whole exome screening
	TCGA-60-2698-01	1782061	160	424	584	7.063	5.727	0.81	-0.091062	Weak negative	0.091062	2.14157	62	NA		NA	Male	NA		Lung (Carcinoma; Squamous cell carcinoma)	Squamous cell carcinoma	primary	0	fresh/frozen - NOS	Whole genome screening
	IGC-01-1037	2662275	157	439	596	6.93	5.929	0.86	-0.0677518	Weak negative	0.0677518	1.61093		NA		NA	Unknown	NA		Lung (Carcinoma; Adenocarcinoma)	Adenocarcinoma	primary	0	surgery fresh/frozen	Whole exome screening
	TCGA-NJ-A4YP-01	2385685	156	382	538	6.886	5.16	0.75	-0.125317	Weak negative	0.125317	2.82459	52	NA		NA	Male	NA		Lung (Carcinoma; Adenocarcinoma)	Adenocarcinoma	primary	0	Not specified	Whole exome screening
	TCGA-39-5034-01	2195047	156	429	585	6.886	5.794	0.84	-0.0749885	Weak negative	0.0749885	1.76593	73	NA		NA	Female	NA		Lung (Carcinoma; Squamous cell carcinoma)	Squamous cell carcinoma	NA		Not specified	Whole exome screening
	TCGA-39-5011-01	2195042	156	470	626	6.886	6.348	0.92	-0.0353301	No selection	0.0353301	0.861826	70	NA		NA	Female	NA		Lung (Carcinoma; Squamous cell carcinoma)	Squamous cell carcinoma	NA		Not specified	Whole exome screening
	TCGA-93-8067-01	2194884	154	375	529	6.798	5.065	0.75	-0.127802	Weak negative	0.127802	2.85467	77	NA		NA	Male	NA		Lung (Carcinoma; Adenocarcinoma)	Adenocarcinoma	NA		Not specified	Whole exome screening
	TCGA-55-A4DG-01	2194868	154	517	671	6.798	6.983	1.03	0.0116609	No selection	0.0116609	-0.294728	71	NA		NA	Male	NA		Lung (Carcinoma; Adenocarcinoma)	Adenocarcinoma	NA		Not specified	Whole exome screening
	TCGA-L9-A444-01	2194760	153	415	568	6.754	5.605	0.83	-0.0809854	Weak negative	0.0809854	1.87835	60	NA		NA	Female	NA		Lung (Carcinoma; Adenocarcinoma)	Adenocarcinoma	NA		Not specified	Whole exome screening
	TCGA-55-8511-01	2194795	153	430	583	6.754	5.808	0.86	-0.0655344	Weak negative	0.0655344	1.54135	73	NA		NA	Female	NA		Lung (Carcinoma; Adenocarcinoma)	Adenocarcinoma	NA		Not specified	Whole exome screening
	TCGA-18-3416-01	1780387	152	402	554	6.71	5.43	0.81	-0.0919227	Weak negative	0.0919227	2.10553	83	NA		NA	Male	NA		Lung (Carcinoma; Squamous cell carcinoma)	Squamous cell carcinoma	primary	0	fresh/frozen - NOS	Whole genome screening
	IGC-02-1206	2662281	150	456	606	6.621	6.159	0.93	-0.0314134	No selection	0.0314134	0.754386		NA		NA	Unknown	NA		Lung (Carcinoma; Adenocarcinoma)	Adenocarcinoma	primary	0	surgery fresh/frozen	Whole exome screening
	S02139_1	2480866	149	417	566	6.577	5.632	0.86	-0.0673652	Weak negative	0.0673652	1.56097	63	Current smoker	Smoker	NA	Female	IIA	2	Lung (Carcinoma; Small cell carcinoma)	Small cell	primary	0	surgery fresh/frozen	Whole genome screening
	TCGA-22-5479-01	2195122	149	388	537	6.577	5.241	0.8	-0.0986137	Weak negative	0.0986137	2.22418	64	NA		NA	Male	NA		Lung (Carcinoma; Squamous cell carcinoma)	Squamous cell carcinoma	NA		Not specified	Whole exome screening
	TCGA-43-8118-01	2195013	149	460	609	6.577	6.213	0.94	-0.0247265	No selection	0.0247265	0.595142	55	NA		NA	Female	NA		Lung (Carcinoma; Squamous cell carcinoma)	Squamous cell carcinoma	NA		Not specified	Whole exome screening
	IGC-10-1053	2662337	148	408	556	6.533	5.511	0.84	-0.0738822	Weak negative	0.0738822	1.6972		NA		NA	Unknown	NA		Lung (Carcinoma; Adenocarcinoma)	Adenocarcinoma	primary	0	surgery fresh/frozen	Whole exome screening
	TCGA-98-A538-01	2385896	148	477	625	6.533	6.443	0.99	-0.00602453	No selection	0.00602453	0.147423	67	NA		NA	Male	NA		Lung (Carcinoma; Squamous cell carcinoma)	Squamous cell carcinoma	primary	0	Not specified	Whole exome screening
	TCGA-33-4566-01	1781104	147	470	617	6.489	6.348	0.98	-0.00954086	No selection	0.00954086	0.230684	40	NA		NA	Male	NA		Lung (Carcinoma; Squamous cell carcinoma)	Squamous cell carcinoma	primary	0	fresh/frozen - NOS	Whole genome screening
	TCGA-49-AARO-01	2385666	146	454	600	6.445	6.132	0.95	-0.0216208	No selection	0.0216208	0.515951	39	NA		NA	Female	NA		Lung (Carcinoma; Adenocarcinoma)	Adenocarcinoma	primary	0	Not specified	Whole exome screening
	TCGA-39-5040-01	2195095	146	342	488	6.445	4.619	0.72	-0.144675	Weak negative	0.144675	3.09944	59	NA		NA	Male	NA		Lung (Carcinoma; Squamous cell carcinoma)	Squamous cell carcinoma	NA		Not specified	Whole exome screening
	TCGA-53-A4EZ-01	2194852	146	373	519	6.445	5.038	0.78	-0.106965	Weak negative	0.106965	2.36928	63	NA		NA	Male	NA		Lung (Carcinoma; Adenocarcinoma)	Adenocarcinoma	NA		Not specified	Whole exome screening
	TCGA-46-3765-01	1781761	144	323	467	6.356	4.363	0.69	-0.163399	Weak negative	0.163399	3.42179	59	NA		NA	Female	NA		Lung (Carcinoma; Squamous cell carcinoma)	Squamous cell carcinoma	primary	0	fresh/frozen - NOS	Whole genome screening
	TCGA-51-6867-01	2195045	144	460	604	6.356	6.213	0.98	-0.00988253	No selection	0.00988253	0.237472	72	NA		NA	Female	NA		Lung (Carcinoma; Squamous cell carcinoma)	Squamous cell carcinoma	NA		Not specified	Whole exome screening
	TCGA-77-A5G6-01	2262817	143	345	488	6.312	4.66	0.74	-0.131781	Weak negative	0.131781	2.82747	66	NA		NA	Male	NA		Lung (Carcinoma; Squamous cell carcinoma)	Squamous cell carcinoma	primary	0	Not specified	Whole exome screening
	S00472_1	2480813	143	366	509	6.312	4.943	0.78	-0.106176	Weak negative	0.106176	2.32913	56	Current smoker	Smoker	NA	Male	IIIA	3	Lung (Carcinoma; Small cell carcinoma)	Small cell	primary	0	surgery fresh/frozen	Whole exome screening
	S02255_1	2480881	143	436	579	6.312	5.889	0.93	-0.0301254	No selection	0.0301254	0.707445	64	Current smoker	Smoker	Caucasian	Female	IA	1	Lung (Carcinoma; Small cell carcinoma)	Small cell	primary	0	surgery fresh/frozen	Whole genome screening
	S02342_1	2480906	143	442	585	6.312	5.97	0.95	-0.0241927	No selection	0.0241927	0.571163	75	Non smoker	Non smoker	Asian	Female	IIA	2	Lung (Carcinoma; Small cell carcinoma)	Small cell	primary	0	surgery fresh/frozen	Whole genome screening
	TCGA-NJ-A4YF-01	2385682	142	444	586	6.268	5.997	0.96	-0.0191949	No selection	0.0191949	0.45345	50	NA		NA	Female	NA		Lung (Carcinoma; Adenocarcinoma)	Adenocarcinoma	primary	0	Not specified	Whole exome screening
	TCGA-56-8625-01	2195031	142	336	478	6.268	4.538	0.72	-0.140264	Weak negative	0.140264	2.97562	66	NA		NA	Female	NA		Lung (Carcinoma; Squamous cell carcinoma)	Squamous cell carcinoma	NA		Not specified	Whole exome screening
	TCGA-55-8205-01	2194805	141	393	534	6.224	5.308	0.85	-0.0691387	Weak negative	0.0691387	1.55609	76	NA		NA	Female	NA		Lung (Carcinoma; Adenocarcinoma)	Adenocarcinoma	NA		Not specified	Whole exome screening
	TCGA-49-AAR4-01	2385662	140	453	593	6.18	6.118	0.99	-0.004379	No selection	0.004379	0.102906	51	NA		NA	Male	NA		Lung (Carcinoma; Adenocarcinoma)	Adenocarcinoma	primary	0	Not specified	Whole exome screening
	TCGA-46-3769-01	1781825	139	308	447	6.136	4.16	0.68	-0.168792	Weak negative	0.168792	3.45479	57	NA		NA	Male	NA		Lung (Carcinoma; Squamous cell carcinoma)	Squamous cell carcinoma	primary	0	fresh/frozen - NOS	Whole genome screening
	TCGA-34-2604-01	2195065	139	445	584	6.136	6.01	0.98	-0.00901088	No selection	0.00901088	0.211122	81	NA		NA	Female	NA		Lung (Carcinoma; Squamous cell carcinoma)	Squamous cell carcinoma	NA		Not specified	Whole exome screening
	IGC-10-1182	2662348	138	444	582	6.092	5.997	0.98	-0.00682585	No selection	0.00682585	0.159973		NA		NA	Unknown	NA		Lung (Carcinoma; Adenocarcinoma)	Adenocarcinoma	primary	0	surgery fresh/frozen	Whole exome screening
	345973	2144505	137	234	371	6.047	3.161	0.52	-0.281715	Strong negative	0.281715	5.18807	52	Smoker	Smoker	NA	Female	IIIA	3	Lung (Carcinoma; Squamous cell carcinoma)	Squamous cell carcinoma	NA		Not specified	Whole exome screening
	TCGA-55-6979-01	1914006	136	359	495	6.003	4.849	0.81	-0.0927162	Weak negative	0.0927162	2.00808	59	NA		NA	Female	NA		Lung; Right upper lobe (Carcinoma; Adenocarcinoma)	Adenocarcinoma	primary	0	fresh/frozen - NOS	Whole genome screening
	IGC-04-1169	2662310	136	363	499	6.003	4.903	0.82	-0.0879064	Weak negative	0.0879064	1.912		NA		NA	Unknown	NA		Lung (Carcinoma; Adenocarcinoma)	Adenocarcinoma	primary	0	surgery fresh/frozen	Whole exome screening
	S02273_1	2480883	135	449	584	5.959	6.064	1.02	0.00758581	No selection	0.00758581	-0.179341	58	Current smoker	Smoker	Caucasian	Female	IV	4	Lung (Carcinoma; Small cell carcinoma)	Small cell	primary	0	surgery fresh/frozen	Whole genome screening
	TCGA-62-8399-01	2194849	133	387	520	5.871	5.227	0.89	-0.0504596	Weak negative	0.0504596	1.12113	62	NA		NA	Male	NA		Lung (Carcinoma; Adenocarcinoma)	Adenocarcinoma	NA		Not specified	Whole exome screening
	S00944_1	2480836	131	398	529	5.783	5.376	0.93	-0.0316939	No selection	0.0316939	0.710699	64	NA		NA	Female	IV	4	Lung (Carcinoma; Small cell carcinoma)	Small cell	primary	0	autopsy-fresh/frozen	Whole exome screening
	TCGA-55-8620-01	2194843	131	354	485	5.783	4.781	0.83	-0.0826344	Weak negative	0.0826344	1.77041	60	NA		NA	Male	NA		Lung (Carcinoma; Adenocarcinoma)	Adenocarcinoma	NA		Not specified	Whole exome screening
	S01022_1	2480841	130	331	461	5.738	4.471	0.78	-0.108356	Weak negative	0.108356	2.26351	78	NA		NA	Male	IV	4	Lung (Carcinoma; Small cell carcinoma)	Small cell	primary	0	autopsy-fresh/frozen	Whole genome screening
	TCGA-94-8491-01	2385893	130	398	528	5.738	5.376	0.94	-0.0283013	No selection	0.0283013	0.635499	73	NA		NA	Male	NA		Lung (Carcinoma; Squamous cell carcinoma)	Squamous cell carcinoma	primary	0	Not specified	Whole exome screening
	S00827_1	2480817	130	417	547	5.738	5.632	0.98	-0.0080979	No selection	0.0080979	0.184994	73	Ex smoker	Smoker	Caucasian	Male	IIB	2	Lung (Carcinoma; Small cell carcinoma)	Small cell	primary	0	surgery fresh/frozen	Whole exome screening
	TCGA-86-8279-01	2194821	130	385	515	5.738	5.2	0.91	-0.0427572	No selection	0.0427572	0.946517	46	NA		NA	Male	NA		Lung (Carcinoma; Adenocarcinoma)	Adenocarcinoma	NA		Not specified	Whole exome screening
	2910982	2910982	128	241	369	5.65	3.255	0.58	-0.239497	Strong negative	0.239497	4.42187	64	Ex smoker	Smoker	NA	Female	NA		Lung (Carcinoma; Small cell carcinoma)	Small cell	Not specified		circulating tumour	Whole exome screening
	TCGA-86-8585-01	2194834	127	435	562	5.606	5.875	1.05	0.0203548	No selection	0.0203548	-0.4712	57	NA		NA	Male	NA		Lung (Carcinoma; Adenocarcinoma)	Adenocarcinoma	NA		Not specified	Whole exome screening
	IGC-04-1142	2662305	126	385	511	5.562	5.2	0.93	-0.0292276	No selection	0.0292276	0.643902		NA		NA	Unknown	NA		Lung (Carcinoma; Adenocarcinoma)	Adenocarcinoma	primary	0	surgery fresh/frozen	Whole exome screening
	TCGA-66-2785-01	1782861	126	486	612	5.562	6.564	1.18	0.0719376	Weak positive	0.0719376	-1.73395	65	NA		NA	Male	NA		Lung (Carcinoma; Squamous cell carcinoma)	Squamous cell carcinoma	primary	0	fresh/frozen - NOS	Whole genome screening
	TCGA-58-A46M-01	2195109	126	285	411	5.562	3.849	0.69	-0.159883	Weak negative	0.159883	3.13964	61	NA		NA	Male	NA		Lung (Carcinoma; Squamous cell carcinoma)	Squamous cell carcinoma	NA		Not specified	Whole exome screening
	TCGA-21-5783-01	2195215	126	303	429	5.562	4.092	0.74	-0.133295	Weak negative	0.133295	2.67917	76	NA		NA	Male	NA		Lung (Carcinoma; Squamous cell carcinoma)	Squamous cell carcinoma	NA		Not specified	Whole exome screening
	TCGA-69-A59K-01	2194758	126	359	485	5.562	4.849	0.87	-0.0595788	Weak negative	0.0595788	1.2785	60	NA		NA	Female	NA		Lung (Carcinoma; Adenocarcinoma)	Adenocarcinoma	NA		Not specified	Whole exome screening
	TCGA-96-A4JK-01	2195133	126	371	497	5.562	5.011	0.9	-0.0453066	No selection	0.0453066	0.984408	65	NA		NA	Male	NA		Lung (Carcinoma; Squamous cell carcinoma)	Squamous cell carcinoma	NA		Not specified	Whole exome screening
	TCGA-55-8094-01	2194824	124	331	455	5.474	4.471	0.82	-0.0879001	Weak negative	0.0879001	1.82496	51	NA		NA	Male	NA		Lung (Carcinoma; Adenocarcinoma)	Adenocarcinoma	NA		Not specified	Whole exome screening
	TCGA-O2-A52N-01	2385920	123	373	496	5.429	5.038	0.93	-0.0324617	No selection	0.0324617	0.705712	78	NA		NA	Male	NA		Lung (Carcinoma; Squamous cell carcinoma)	Squamous cell carcinoma	primary	0	Not specified	Whole exome screening
	TCGA-77-8136-01	2195051	122	343	465	5.385	4.633	0.86	-0.0653234	Weak negative	0.0653234	1.37326	74	NA		NA	Female	NA		Lung (Carcinoma; Squamous cell carcinoma)	Squamous cell carcinoma	NA		Not specified	Whole exome screening
	TCGA-NJ-A4YI-01	2385684	121	318	439	5.341	4.295	0.8	-0.0946594	Weak negative	0.0946594	1.92993	87	NA		NA	Female	NA		Lung (Carcinoma; Adenocarcinoma)	Adenocarcinoma	primary	0	Not specified	Whole exome screening
	IGC-12-1112	2662362	121	349	470	5.341	4.714	0.88	-0.054233	Weak negative	0.054233	1.14645		NA		NA	Unknown	NA		Lung (Carcinoma; Adenocarcinoma)	Adenocarcinoma	primary	0	surgery fresh/frozen	Whole exome screening
	202_T	2194934	121	324	445	5.341	4.376	0.82	-0.0865453	Weak negative	0.0865453	1.77711		NA		NA	Unknown	NA		Lung (Carcinoma; Squamous cell carcinoma)	Squamous cell carcinoma	NA		Not specified	Whole exome screening
	TCGA-86-8673-01	2194845	121	358	479	5.341	4.835	0.91	-0.0432261	No selection	0.0432261	0.921782	61	NA		NA	Male	NA		Lung (Carcinoma; Adenocarcinoma)	Adenocarcinoma	NA		Not specified	Whole exome screening
	IGC-12-1136	2662366	120	350	470	5.297	4.727	0.89	-0.0494444	No selection	0.0494444	1.04418		NA		NA	Unknown	NA		Lung (Carcinoma; Adenocarcinoma)	Adenocarcinoma	primary	0	surgery fresh/frozen	Whole exome screening
	S01020_1	2480840	120	381	501	5.297	5.146	0.97	-0.0125602	No selection	0.0125602	0.274157	33	NA		NA	Female	IV	4	Lung (Carcinoma; Small cell carcinoma)	Small cell	primary	0	autopsy-fresh/frozen	Whole genome screening
	TCGA-37-A5EL-01	2457464	119	304	423	5.253	4.106	0.78	-0.106988	Weak negative	0.106988	2.13954	53	NA		NA	Male	NA		Lung (Carcinoma; Squamous cell carcinoma)	Squamous cell carcinoma	primary	0	Not specified	Whole exome screening
	TCGA-56-A62T-01	2385877	119	371	490	5.253	5.011	0.95	-0.020483	No selection	0.020483	0.442007	78	NA		NA	Male	NA		Lung (Carcinoma; Squamous cell carcinoma)	Squamous cell carcinoma	primary	0	Not specified	Whole exome screening
	TCGA-91-A4BC-01	2194842	119	334	453	5.253	4.511	0.86	-0.0661346	Weak negative	0.0661346	1.37063	59	NA		NA	Male	NA		Lung (Carcinoma; Adenocarcinoma)	Adenocarcinoma	NA		Not specified	Whole exome screening
	TCGA-MN-A4N1-01	2194844	119	340	459	5.253	4.592	0.87	-0.0584055	Weak negative	0.0584055	1.21859	60	NA		NA	Male	NA		Lung (Carcinoma; Adenocarcinoma)	Adenocarcinoma	NA		Not specified	Whole exome screening
	TCGA-55-8616-01	2194747	119	356	475	5.253	4.808	0.92	-0.0384429	No selection	0.0384429	0.815913	58	NA		NA	Female	NA		Lung (Carcinoma; Adenocarcinoma)	Adenocarcinoma	NA		Not specified	Whole exome screening
	TCGA-66-2734-01	1782443	118	345	463	5.209	4.66	0.89	-0.0483684	No selection	0.0483684	1.01438	62	NA		NA	Female	NA		Lung (Carcinoma; Squamous cell carcinoma)	Squamous cell carcinoma	primary	0	fresh/frozen - NOS	Whole genome screening
	TCGA-63-A5MW-01	2385890	118	356	474	5.209	4.808	0.92	-0.0347899	No selection	0.0347899	0.737314	76	NA		NA	Male	NA		Lung (Carcinoma; Squamous cell carcinoma)	Squamous cell carcinoma	primary	0	Not specified	Whole exome screening
	S02285_1	2480889	118	358	476	5.209	4.835	0.93	-0.0323579	No selection	0.0323579	0.687143	83	Ex smoker	Smoker	NA	Male	IV	4	Lung (Carcinoma; Small cell carcinoma)	Small cell	primary	0	surgery fresh/frozen	Whole genome screening
	TCGA-90-7964-01	2195169	118	360	478	5.209	4.862	0.93	-0.0299394	No selection	0.0299394	0.637033	70	NA		NA	Male	NA		Lung (Carcinoma; Squamous cell carcinoma)	Squamous cell carcinoma	NA		Not specified	Whole exome screening
	260211	2144497	117	316	433	5.165	4.268	0.83	-0.0828459	Weak negative	0.0828459	1.67747	47	Smoker	Smoker	NA	Male	IIB	2	Lung (Carcinoma; Squamous cell carcinoma)	Squamous cell carcinoma	NA		Not specified	Whole exome screening
	TCGA-85-A50Z-01	2195091	117	331	448	5.165	4.471	0.87	-0.0626657	Weak negative	0.0626657	1.2922	57	NA		NA	Male	NA		Lung (Carcinoma; Squamous cell carcinoma)	Squamous cell carcinoma	NA		Not specified	Whole exome screening
	IGC-08-1012	2662319	116	334	450	5.12	4.511	0.88	-0.0549971	Weak negative	0.0549971	1.13731		NA		NA	Unknown	NA		Lung (Carcinoma; Adenocarcinoma)	Adenocarcinoma	primary	0	surgery fresh/frozen	Whole exome screening
	TCGA-92-7340-01	2195008	116	317	433	5.12	4.282	0.84	-0.0776233	Weak negative	0.0776233	1.57447	45	NA		NA	Female	NA		Lung (Carcinoma; Squamous cell carcinoma)	Squamous cell carcinoma	NA		Not specified	Whole exome screening
	TCGA-43-2576-01	2195025	116	382	498	5.12	5.16	1.01	0.00337974	No selection	0.00337974	-0.0718702	62	NA		NA	Female	NA		Lung (Carcinoma; Squamous cell carcinoma)	Squamous cell carcinoma	NA		Not specified	Whole exome screening
	IGC-10-1172	2662345	115	327	442	5.076	4.417	0.87	-0.0603942	Weak negative	0.0603942	1.23838		NA		NA	Unknown	NA		Lung (Carcinoma; Adenocarcinoma)	Adenocarcinoma	primary	0	surgery fresh/frozen	Whole exome screening
	TCGA-95-A4VN-01	2339656	115	349	464	5.076	4.714	0.93	-0.032132	No selection	0.032132	0.675769	62	NA		NA	Female	NA		Lung (Carcinoma; Adenocarcinoma)	Adenocarcinoma	primary	0	Not specified	Whole exome screening
	TCGA-22-5473-01	1780952	114	267	381	5.032	3.606	0.72	-0.144715	Weak negative	0.144715	2.7399	78	NA		NA	Male	NA		Lung (Carcinoma; Squamous cell carcinoma)	Squamous cell carcinoma	primary	0	fresh/frozen - NOS	Whole genome screening
	TCGA-18-3421-01	1780425	114	350	464	5.032	4.727	0.94	-0.027155	No selection	0.027155	0.570052	65	NA		NA	Male	NA		Lung (Carcinoma; Squamous cell carcinoma)	Squamous cell carcinoma	primary	0	fresh/frozen - NOS	Whole genome screening
	TCGA-90-7769-01	2195084	114	402	516	5.032	5.43	1.08	0.0330592	No selection	0.0330592	-0.73128	55	NA		NA	Male	NA		Lung (Carcinoma; Squamous cell carcinoma)	Squamous cell carcinoma	NA		Not specified	Whole exome screening
	TCGA-55-8203-01	2385670	113	338	451	4.988	4.565	0.92	-0.0384857	No selection	0.0384857	0.796374	69	NA		NA	Female	NA		Lung (Carcinoma; Adenocarcinoma)	Adenocarcinoma	primary	0	Not specified	Whole exome screening
	TCGA-33-AASD-01	2385866	112	275	387	4.944	3.714	0.75	-0.124237	Weak negative	0.124237	2.37334	83	NA		NA	Male	NA		Lung (Carcinoma; Squamous cell carcinoma)	Squamous cell carcinoma	primary	0	Not specified	Whole exome screening
	4	2640408	112	330	442	4.944	4.457	0.9	-0.0450358	No selection	0.0450358	0.922353	60	Smoker	Smoker	Russian	Male	1A	1	Lung (Carcinoma; Adenocarcinoma)	Adenocarcinoma	NA		Not specified	Whole exome screening
	TCGA-MP-A4TF-01	2194749	111	318	429	4.9	4.295	0.88	-0.0572329	Weak negative	0.0572329	1.15447	58	NA		NA	Female	NA		Lung (Carcinoma; Adenocarcinoma)	Adenocarcinoma	NA		Not specified	Whole exome screening
	TCGA-44-A4SS-01	2194874	111	378	489	4.9	5.105	1.04	0.0177997	No selection	0.0177997	-0.385271	73	NA		NA	Male	NA		Lung (Carcinoma; Adenocarcinoma)	Adenocarcinoma	NA		Not specified	Whole exome screening
	S02242_1	2480874	110	285	395	4.856	3.849	0.79	-0.100931	Weak negative	0.100931	1.94976	82	Current smoker	Smoker	Caucasian	Male	IB	1	Lung (Carcinoma; Small cell carcinoma)	Small cell	primary	0	surgery fresh/frozen	Whole genome screening
	TCGA-34-8455-01	2263208	110	362	472	4.856	4.889	1.01	0.00294136	No selection	0.00294136	-0.0638351	67	NA		NA	Male	NA		Lung (Carcinoma; Squamous cell carcinoma)	Squamous cell carcinoma	primary	0	Not specified	Whole exome screening
	TCGA-43-A474-01	2195135	110	267	377	4.856	3.606	0.74	-0.129253	Weak negative	0.129253	2.43593	66	NA		NA	Male	NA		Lung (Carcinoma; Squamous cell carcinoma)	Squamous cell carcinoma	NA		Not specified	Whole exome screening
	TCGA-NC-A5HI-01	2195039	110	295	405	4.856	3.984	0.82	-0.0859593	Weak negative	0.0859593	1.68229	68	NA		NA	Female	NA		Lung (Carcinoma; Squamous cell carcinoma)	Squamous cell carcinoma	NA		Not specified	Whole exome screening
	TCGA-52-7810-01	2195020	110	296	406	4.856	3.998	0.82	-0.0844359	Weak negative	0.0844359	1.65564	60	NA		NA	Female	NA		Lung (Carcinoma; Squamous cell carcinoma)	Squamous cell carcinoma	NA		Not specified	Whole exome screening
	TCGA-37-A5EM-01	2457465	109	240	349	4.811	3.242	0.67	-0.171422	Weak negative	0.171422	3.1017	49	NA		NA	Male	NA		Lung (Carcinoma; Squamous cell carcinoma)	Squamous cell carcinoma	primary	0	Not specified	Whole exome screening
	TCGA-68-A59J-01	2195050	109	274	383	4.811	3.701	0.77	-0.113916	Weak negative	0.113916	2.16828	74	NA		NA	Female	NA		Lung (Carcinoma; Squamous cell carcinoma)	Squamous cell carcinoma	NA		Not specified	Whole exome screening
	TCGA-NC-A5HP-01	2385911	108	261	369	4.767	3.525	0.74	-0.131086	Weak negative	0.131086	2.44511	69	NA		NA	Male	NA		Lung (Carcinoma; Squamous cell carcinoma)	Squamous cell carcinoma	primary	0	Not specified	Whole exome screening
	IGC-10-1107	2662339	108	302	410	4.767	4.079	0.86	-0.0676914	Weak negative	0.0676914	1.33576		NA		NA	Unknown	NA		Lung (Carcinoma; Adenocarcinoma)	Adenocarcinoma	primary	0	surgery fresh/frozen	Whole exome screening
	TCGA-55-7576-01	2194828	108	312	420	4.767	4.214	0.88	-0.0535506	Weak negative	0.0535506	1.06998	54	NA		NA	Male	NA		Lung (Carcinoma; Adenocarcinoma)	Adenocarcinoma	NA		Not specified	Whole exome screening
	1	2640405	108	313	421	4.767	4.228	0.89	-0.0521102	Weak negative	0.0521102	1.0435	71	Smoker	Smoker	Russian	Male	1A	1	Lung (Carcinoma; Adenocarcinoma)	Adenocarcinoma	NA		Not specified	Whole exome screening
	A9	2409507	108	316	424	4.767	4.268	0.9	-0.0480207	No selection	0.0480207	0.964177	53	Smoking status	Smoker	Chinese	Male	IIB	2	Lung (Carcinoma; Adenocarcinoma)	Adenocarcinoma	Not specified		surgery fresh/frozen	Whole exome screening
	S02065_1	2480863	107	276	383	4.723	3.728	0.79	-0.102742	Weak negative	0.102742	1.9564	81	Current smoker	Smoker	Caucasian	Male	IB	1	Lung (Carcinoma; Small cell carcinoma)	Small cell	primary	0	surgery fresh/frozen	Whole genome screening
	S02376_1	2480918	107	311	418	4.723	4.201	0.89	-0.0508653	Weak negative	0.0508653	1.01478	57	Current smoker	Smoker	NA	Female	IA	1	Lung (Carcinoma; Small cell carcinoma)	Small cell	primary	0	surgery fresh/frozen	Whole genome screening
	TCGA-43-8116-01	2195188	107	281	388	4.723	3.795	0.8	-0.0950062	Weak negative	0.0950062	1.82046	73	NA		NA	Male	NA		Lung (Carcinoma; Squamous cell carcinoma)	Squamous cell carcinoma	NA		Not specified	Whole exome screening
	TCGA-44-7669-01	2194839	107	346	453	4.723	4.673	0.99	-0.00462217	No selection	0.00462217	0.095709	59	NA		NA	Male	NA		Lung (Carcinoma; Adenocarcinoma)	Adenocarcinoma	NA		Not specified	Whole exome screening
	TCGA-43-3920-01	1781674	106	283	389	4.679	3.822	0.82	-0.0878624	Weak negative	0.0878624	1.68599	71	NA		NA	Male	NA		Lung (Carcinoma; Squamous cell carcinoma)	Squamous cell carcinoma	primary	0	fresh/frozen - NOS	Whole genome screening
	TCGA-97-A4M0-01	2385677	106	289	395	4.679	3.903	0.83	-0.0787545	Weak negative	0.0787545	1.52327	60	NA		NA	Female	NA		Lung (Carcinoma; Adenocarcinoma)	Adenocarcinoma	primary	0	Not specified	Whole exome screening
	TCGA-56-7222-01	2195099	106	270	376	4.679	3.647	0.78	-0.108217	Weak negative	0.108217	2.04096	60	NA		NA	Male	NA		Lung (Carcinoma; Squamous cell carcinoma)	Squamous cell carcinoma	NA		Not specified	Whole exome screening
	TCGA-39-5031-01	1781563	105	237	342	4.635	3.201	0.69	-0.160764	Weak negative	0.160764	2.88018	76	NA		NA	Female	NA		Lung (Carcinoma; Squamous cell carcinoma)	Squamous cell carcinoma	primary	0	fresh/frozen - NOS	Whole genome screening
	TCGA-77-8133-01	2195206	105	275	380	4.635	3.714	0.8	-0.0962078	Weak negative	0.0962078	1.82386	74	NA		NA	Male	NA		Lung (Carcinoma; Squamous cell carcinoma)	Squamous cell carcinoma	NA		Not specified	Whole exome screening
	TCGA-MN-A4N5-01	2194853	105	329	434	4.635	4.444	0.96	-0.0182757	No selection	0.0182757	0.37171	63	NA		NA	Male	NA		Lung (Carcinoma; Adenocarcinoma)	Adenocarcinoma	NA		Not specified	Whole exome screening
	3844_T	2194987	105	355	460	4.635	4.795	1.03	0.0147389	No selection	0.0147389	-0.308219		NA		NA	Unknown	NA		Lung (Carcinoma; Squamous cell carcinoma)	Squamous cell carcinoma	NA		Not specified	Whole exome screening
	S01297_1	2480846	104	297	401	4.591	4.011	0.87	-0.0586546	Weak negative	0.0586546	1.14306	64	Current smoker	Smoker	NA	Female	IIB	2	Lung (Carcinoma; Small cell carcinoma)	Small cell	primary	0	surgery fresh/frozen	Whole genome screening
	S02248_1	2480879	104	306	410	4.591	4.133	0.9	-0.0456419	No selection	0.0456419	0.900322	67	Ex smoker	Smoker	Caucasian	Male	IIA	2	Lung (Carcinoma; Small cell carcinoma)	Small cell	primary	0	surgery fresh/frozen	Whole genome screening
	TCGA-34-2605-01	2195217	104	277	381	4.591	3.741	0.81	-0.0889196	Weak negative	0.0889196	1.68814	76	NA		NA	Male	NA		Lung (Carcinoma; Squamous cell carcinoma)	Squamous cell carcinoma	NA		Not specified	Whole exome screening
	TCGA-56-8305-01	2457471	103	281	384	4.547	3.795	0.83	-0.0785132	Weak negative	0.0785132	1.49664	72	NA		NA	Male	NA		Lung (Carcinoma; Squamous cell carcinoma)	Squamous cell carcinoma	primary	0	Not specified	Whole exome screening
	S01023_1	2480842	103	317	420	4.547	4.282	0.94	-0.0260783	No selection	0.0260783	0.521198	70	Current smoker	Smoker	NA	Female	IIIB	3	Lung (Carcinoma; Small cell carcinoma)	Small cell	primary	0	autopsy-fresh/frozen	Whole genome screening
	381_T	2194990	103	275	378	4.547	3.714	0.82	-0.0878831	Weak negative	0.0878831	1.6617		NA		NA	Unknown	NA		Lung (Carcinoma; Squamous cell carcinoma)	Squamous cell carcinoma	NA		Not specified	Whole exome screening
	17	2640421	103	295	398	4.547	3.984	0.88	-0.0574056	Weak negative	0.0574056	1.11429	54	Non smoker	Non smoker	Russian	Female	IIA	2	Lung (Carcinoma; Adenocarcinoma)	Adenocarcinoma	Not specified		fixed - NOS	Whole exome screening
	TCGA-85-A4JB-01	2195208	103	354	457	4.547	4.781	1.05	0.0217938	No selection	0.0217938	-0.455765	74	NA		NA	Male	NA		Lung (Carcinoma; Squamous cell carcinoma)	Squamous cell carcinoma	NA		Not specified	Whole exome screening
	TCGA-77-7463-01	2195214	102	296	398	4.502	3.998	0.89	-0.0515627	Weak negative	0.0515627	1.00351	75	NA		NA	Male	NA		Lung (Carcinoma; Squamous cell carcinoma)	Squamous cell carcinoma	NA		Not specified	Whole exome screening
	TCGA-66-2773-01	1782751	101	220	321	4.458	2.971	0.67	-0.176237	Weak negative	0.176237	3.05464	69	NA		NA	Male	NA		Lung (Carcinoma; Squamous cell carcinoma)	Squamous cell carcinoma	primary	0	fresh/frozen - NOS	Whole genome screening
	TCGA-55-8208-01	2340313	101	274	375	4.458	3.701	0.83	-0.080821	Weak negative	0.080821	1.52486	73	NA		NA	Female	NA		Lung (Carcinoma; Adenocarcinoma)	Adenocarcinoma	primary	0	Not specified	Whole exome screening
	TCGA-77-7465-01	2195093	101	275	376	4.458	3.714	0.83	-0.0792982	Weak negative	0.0792982	1.49711	58	NA		NA	Male	NA		Lung (Carcinoma; Squamous cell carcinoma)	Squamous cell carcinoma	NA		Not specified	Whole exome screening
	TCGA-NC-A5HJ-01	2385906	100	311	411	4.414	4.201	0.95	-0.0214796	No selection	0.0214796	0.425891	59	NA		NA	Male	NA		Lung (Carcinoma; Squamous cell carcinoma)	Squamous cell carcinoma	primary	0	Not specified	Whole exome screening
	TCGA-18-3410-01	1780305	99	216	315	4.37	2.917	0.67	-0.175545	Weak negative	0.175545	3.01383	81	NA		NA	Male	NA		Lung (Carcinoma; Squamous cell carcinoma)	Squamous cell carcinoma	primary	0	fresh/frozen - NOS	Whole genome screening
	S02290_1	2480894	99	255	354	4.37	3.444	0.79	-0.103418	Weak negative	0.103418	1.89217	61	Current smoker	Smoker	NA	Male	IA	1	Lung (Carcinoma; Small cell carcinoma)	Small cell	primary	0	surgery fresh/frozen	Whole genome screening
	S01578_1	2480856	99	287	386	4.37	3.876	0.89	-0.0520977	Weak negative	0.0520977	0.996773	76	Ex smoker	Smoker	Caucasian	Male	IA	1	Lung (Carcinoma; Small cell carcinoma)	Small cell	primary	0	surgery fresh/frozen	Whole genome screening
	S02246_1	2480878	99	293	392	4.37	3.957	0.91	-0.0431154	No selection	0.0431154	0.831281	68	Ex smoker	Smoker	Caucasian	Male	IIA	2	Lung (Carcinoma; Small cell carcinoma)	Small cell	primary	0	surgery fresh/frozen	Whole genome screening
	TCGA-55-A491-01	2194817	99	276	375	4.37	3.728	0.85	-0.0690055	Weak negative	0.0690055	1.30212	81	NA		NA	Female	NA		Lung (Carcinoma; Adenocarcinoma)	Adenocarcinoma	NA		Not specified	Whole exome screening
	TCGA-MP-A4T4-01	2194782	99	301	400	4.37	4.065	0.93	-0.0314209	No selection	0.0314209	0.611771	68	NA		NA	Female	NA		Lung (Carcinoma; Adenocarcinoma)	Adenocarcinoma	NA		Not specified	Whole exome screening
	TCGA-94-A4VJ-01	2262815	98	304	402	4.326	4.106	0.95	-0.0226676	No selection	0.0226676	0.442956	71	NA		NA	Female	NA		Lung (Carcinoma; Squamous cell carcinoma)	Squamous cell carcinoma	primary	0	Not specified	Whole exome screening
	TCGA-MP-A4TA-01	2194803	98	250	348	4.326	3.377	0.78	-0.107555	Weak negative	0.107555	1.95167	75	NA		NA	Female	NA		Lung (Carcinoma; Adenocarcinoma)	Adenocarcinoma	NA		Not specified	Whole exome screening
	S02384_1	2480922	97	309	406	4.282	4.174	0.97	-0.0110942	No selection	0.0110942	0.218444	69	Current smoker	Smoker	Caucasian	Female	IV	4	Lung (Carcinoma; Small cell carcinoma)	Small cell	primary	0	surgery fresh/frozen	Whole genome screening
	TCGA-77-7337-01	2195130	97	241	338	4.282	3.255	0.76	-0.119096	Weak negative	0.119096	2.12705	65	NA		NA	Male	NA		Lung (Carcinoma; Squamous cell carcinoma)	Squamous cell carcinoma	NA		Not specified	Whole exome screening
	TCGA-33-6738-01	2195225	97	250	347	4.282	3.377	0.79	-0.103116	Weak negative	0.103116	1.86862	80	NA		NA	Male	NA		Lung (Carcinoma; Squamous cell carcinoma)	Squamous cell carcinoma	NA		Not specified	Whole exome screening
	S01873_1	2480862	96	241	337	4.238	3.255	0.77	-0.11461	Weak negative	0.11461	2.04416	67	Current smoker	Smoker	NA	Male	IB	1	Lung (Carcinoma; Small cell carcinoma)	Small cell	primary	0	surgery fresh/frozen	Whole genome screening
	TCGA-73-4658-01	2194816	96	263	359	4.238	3.552	0.84	-0.076688	Weak negative	0.076688	1.41371	80	NA		NA	Female	NA		Lung (Carcinoma; Adenocarcinoma)	Adenocarcinoma	NA		Not specified	Whole exome screening
	TCGA-85-8071-01	2195077	96	263	359	4.238	3.552	0.84	-0.076688	Weak negative	0.076688	1.41371	52	NA		NA	Male	NA		Lung (Carcinoma; Squamous cell carcinoma)	Squamous cell carcinoma	NA		Not specified	Whole exome screening
	TCGA-86-A456-01	2194814	96	278	374	4.238	3.755	0.89	-0.052551	Weak negative	0.052551	0.990061	78	NA		NA	Female	NA		Lung (Carcinoma; Adenocarcinoma)	Adenocarcinoma	NA		Not specified	Whole exome screening
	TCGA-98-A53I-01	2385901	95	272	367	4.193	3.674	0.88	-0.0573857	Weak negative	0.0573857	1.07262	64	NA		NA	Male	NA		Lung (Carcinoma; Squamous cell carcinoma)	Squamous cell carcinoma	primary	0	Not specified	Whole exome screening
	S02322_1	2480904	95	284	379	4.193	3.836	0.91	-0.0386463	No selection	0.0386463	0.734661	70	Ex smoker	Smoker	Caucasian	Female	IIB	2	Lung (Carcinoma; Small cell carcinoma)	Small cell	primary	0	surgery fresh/frozen	Whole genome screening
	TCGA-49-AAR2-01	2385660	95	299	394	4.193	4.038	0.96	-0.0163585	No selection	0.0163585	0.3166	64	NA		NA	Male	NA		Lung (Carcinoma; Adenocarcinoma)	Adenocarcinoma	primary	0	Not specified	Whole exome screening
	S02344_1	2480907	95	387	482	4.193	5.227	1.25	0.0957276	Weak positive	0.0957276	-2.04399	70	Current smoker	Smoker	Asian	Female	IIIB	3	Lung (Carcinoma; Small cell carcinoma)	Small cell	primary	0	surgery fresh/frozen	Whole genome screening
	TCGA-L3-A524-01	2195009	95	248	343	4.193	3.35	0.8	-0.0974801	Weak negative	0.0974801	1.75817	45	NA		NA	Female	NA		Lung (Carcinoma; Squamous cell carcinoma)	Squamous cell carcinoma	NA		Not specified	Whole exome screening
	TCGA-56-7822-01	2195211	95	276	371	4.193	3.728	0.89	-0.051049	Weak negative	0.051049	0.959614	75	NA		NA	Male	NA		Lung (Carcinoma; Squamous cell carcinoma)	Squamous cell carcinoma	NA		Not specified	Whole exome screening
	S02209_1	2480869	94	247	341	4.149	3.336	0.8	-0.0947174	Weak negative	0.0947174	1.70223	83	Current smoker	Smoker	Caucasian	Male	IB	1	Lung (Carcinoma; Small cell carcinoma)	Small cell	primary	0	surgery fresh/frozen	Whole genome screening
	TCGA-85-A5B5-01	2263117	94	276	370	4.149	3.728	0.9	-0.0464675	No selection	0.0464675	0.872261	58	NA		NA	Male	NA		Lung (Carcinoma; Squamous cell carcinoma)	Squamous cell carcinoma	primary	0	Not specified	Whole exome screening
	TCGA-63-A5MS-01	2385886	94	304	398	4.149	4.106	0.99	-0.00452449	No selection	0.00452449	0.0886717	78	NA		NA	Male	NA		Lung (Carcinoma; Squamous cell carcinoma)	Squamous cell carcinoma	primary	0	Not specified	Whole exome screening
	S01861_1	2480860	94	319	413	4.149	4.309	1.04	0.0164331	No selection	0.0164331	-0.324226	68	Ex smoker	Smoker	NA	Male	IIIA	3	Lung (Carcinoma; Small cell carcinoma)	Small cell	primary	0	surgery fresh/frozen	Whole genome screening
	TCGA-MP-A4SV-01	2194862	94	250	344	4.149	3.377	0.81	-0.0894124	Weak negative	0.0894124	1.61548	67	NA		NA	Male	NA		Lung (Carcinoma; Adenocarcinoma)	Adenocarcinoma	NA		Not specified	Whole exome screening
	TCGA-56-7731-01	2195030	94	273	367	4.149	3.687	0.89	-0.0512703	Weak negative	0.0512703	0.957237	66	NA		NA	Female	NA		Lung (Carcinoma; Squamous cell carcinoma)	Squamous cell carcinoma	NA		Not specified	Whole exome screening
	TCGA-66-2769-01	2195213	94	278	372	4.149	3.755	0.91	-0.0433335	No selection	0.0433335	0.815723	75	NA		NA	Male	NA		Lung (Carcinoma; Squamous cell carcinoma)	Squamous cell carcinoma	NA		Not specified	Whole exome screening
	TCGA-77-8144-01	2195165	94	285	379	4.149	3.849	0.93	-0.0325955	No selection	0.0325955	0.618533	70	NA		NA	Male	NA		Lung (Carcinoma; Squamous cell carcinoma)	Squamous cell carcinoma	NA		Not specified	Whole exome screening
	TCGA-33-AASI-01	2385867	93	295	388	4.105	3.984	0.97	-0.0129938	No selection	0.0129938	0.249038	65	NA		NA	Female	NA		Lung (Carcinoma; Squamous cell carcinoma)	Squamous cell carcinoma	primary	0	Not specified	Whole exome screening
	IGC-10-1178	2662346	93	315	408	4.105	4.255	1.04	0.0155864	No selection	0.0155864	-0.305807		NA		NA	Unknown	NA		Lung (Carcinoma; Adenocarcinoma)	Adenocarcinoma	primary	0	surgery fresh/frozen	Whole exome screening
	TCGA-56-7221-01	2195223	93	203	296	4.105	2.742	0.67	-0.175246	Weak negative	0.175246	2.91833	79	NA		NA	Male	NA		Lung (Carcinoma; Squamous cell carcinoma)	Squamous cell carcinoma	NA		Not specified	Whole exome screening
	TCGA-NC-A5HH-01	2385905	92	260	352	4.061	3.512	0.86	-0.0630785	Weak negative	0.0630785	1.15374	53	NA		NA	Male	NA		Lung (Carcinoma; Squamous cell carcinoma)	Squamous cell carcinoma	primary	0	Not specified	Whole exome screening
	S02279_1	2480887	92	279	371	4.061	3.768	0.93	-0.0325221	No selection	0.0325221	0.610105	58	Current smoker	Smoker	Caucasian	Male	IIB	2	Lung (Carcinoma; Small cell carcinoma)	Small cell	primary	0	surgery fresh/frozen	Whole genome screening
	S02328_1	2480905	92	295	387	4.061	3.984	0.98	-0.00831366	No selection	0.00831366	0.158645	63	Current smoker	Smoker	Caucasian	Male	IIIB	3	Lung (Carcinoma; Small cell carcinoma)	Small cell	primary	0	surgery fresh/frozen	Whole genome screening
	TCGA-77-6842-01	2195224	92	293	385	4.061	3.957	0.97	-0.0112669	No selection	0.0112669	0.214766	79	NA		NA	Male	NA		Lung (Carcinoma; Squamous cell carcinoma)	Squamous cell carcinoma	NA		Not specified	Whole exome screening
	IGC-11-1090	2662354	91	190	281	4.017	2.566	0.64	-0.194645	Weak negative	0.194645	3.15079		NA		NA	Unknown	NA		Lung (Carcinoma; Adenocarcinoma)	Adenocarcinoma	primary	0	surgery fresh/frozen	Whole exome screening
	IGC-10-1225	2662350	91	250	341	4.017	3.377	0.84	-0.0753708	Weak negative	0.0753708	1.35604		NA		NA	Unknown	NA		Lung (Carcinoma; Adenocarcinoma)	Adenocarcinoma	primary	0	surgery fresh/frozen	Whole exome screening
	IGC-03-1028	2662286	91	276	367	4.017	3.728	0.93	-0.0324259	No selection	0.0324259	0.605849		NA		NA	Unknown	NA		Lung (Carcinoma; Adenocarcinoma)	Adenocarcinoma	primary	0	surgery fresh/frozen	Whole exome screening
	TCGA-56-8307-01	2385873	91	317	408	4.017	4.282	1.07	0.0277448	No selection	0.0277448	-0.545863	55	NA		NA	Female	NA		Lung (Carcinoma; Squamous cell carcinoma)	Squamous cell carcinoma	primary	0	Not specified	Whole exome screening
	TCGA-85-8350-01	2195110	91	209	300	4.017	2.823	0.7	-0.153191	Weak negative	0.153191	2.57246	61	NA		NA	Male	NA		Lung (Carcinoma; Squamous cell carcinoma)	Squamous cell carcinoma	NA		Not specified	Whole exome screening
	TCGA-43-7656-01	2195174	91	268	359	4.017	3.62	0.9	-0.0451933	No selection	0.0451933	0.834989	71	NA		NA	Male	NA		Lung (Carcinoma; Squamous cell carcinoma)	Squamous cell carcinoma	NA		Not specified	Whole exome screening
	TCGA-55-A48Y-01	2194865	91	270	361	4.017	3.647	0.91	-0.0419661	No selection	0.0419661	0.777565	69	NA		NA	Male	NA		Lung (Carcinoma; Adenocarcinoma)	Adenocarcinoma	NA		Not specified	Whole exome screening
	TCGA-96-7544-01	2195232	91	304	395	4.017	4.106	1.02	0.00951711	No selection	0.00951711	-0.184699	83	NA		NA	Male	NA		Lung (Carcinoma; Squamous cell carcinoma)	Squamous cell carcinoma	NA		Not specified	Whole exome screening
	S02234_1	2480871	90	213	303	3.973	2.877	0.72	-0.140179	Weak negative	0.140179	2.36766	76	Current smoker	Smoker	Caucasian	Male	IIIA	3	Lung (Carcinoma; Small cell carcinoma)	Small cell	primary	0	surgery fresh/frozen	Whole genome screening
	TCGA-L4-A4E5-01	2194737	90	237	327	3.973	3.201	0.81	-0.0938329	Weak negative	0.0938329	1.65051	48	NA		NA	Female	NA		Lung (Carcinoma; Adenocarcinoma)	Adenocarcinoma	NA		Not specified	Whole exome screening
	TCGA-J2-A4AD-01	2194765	90	245	335	3.973	3.309	0.83	-0.0794218	Weak negative	0.0794218	1.41469	61	NA		NA	Female	NA		Lung (Carcinoma; Adenocarcinoma)	Adenocarcinoma	NA		Not specified	Whole exome screening
	TCGA-MP-A4TK-01	2194745	90	265	355	3.973	3.579	0.9	-0.0453569	No selection	0.0453569	0.831976	56	NA		NA	Female	NA		Lung (Carcinoma; Adenocarcinoma)	Adenocarcinoma	NA		Not specified	Whole exome screening
	TCGA-86-7701-01	1914081	89	163	252	3.929	2.202	0.56	-0.251465	Strong negative	0.251465	3.83171	66	NA		NA	Male	NA		Lung; Right upper lobe (Carcinoma; Adenocarcinoma)	Adenocarcinoma	primary	0	fresh/frozen - NOS	Whole genome screening
	TCGA-55-7913-01	2457418	89	262	351	3.929	3.539	0.9	-0.0454015	No selection	0.0454015	0.828955	61	NA		NA	Female	NA		Lung (Carcinoma; Adenocarcinoma)	Adenocarcinoma	primary	0	Not specified	Whole exome screening
	IGC-09-1121	2662332	89	273	362	3.929	3.687	0.94	-0.0276089	No selection	0.0276089	0.510754		NA		NA	Unknown	NA		Lung (Carcinoma; Adenocarcinoma)	Adenocarcinoma	primary	0	surgery fresh/frozen	Whole exome screening
	TCGA-55-8510-01	2194743	89	228	317	3.929	3.079	0.78	-0.105872	Weak negative	0.105872	1.8312	55	NA		NA	Female	NA		Lung (Carcinoma; Adenocarcinoma)	Adenocarcinoma	NA		Not specified	Whole exome screening
	TCGA-97-A4M7-01	2194880	89	230	319	3.929	3.107	0.79	-0.101941	Weak negative	0.101941	1.77144	74	NA		NA	Male	NA		Lung (Carcinoma; Adenocarcinoma)	Adenocarcinoma	NA		Not specified	Whole exome screening
	TCGA-77-8140-01	2195033	89	289	378	3.929	3.903	0.99	-0.00288348	No selection	0.00288348	0.0530032	66	NA		NA	Female	NA		Lung (Carcinoma; Squamous cell carcinoma)	Squamous cell carcinoma	NA		Not specified	Whole exome screening
	TCGA-NC-A5HT-01	2385914	88	247	335	3.884	3.336	0.86	-0.0660532	Weak negative	0.0660532	1.17841	69	NA		NA	Male	NA		Lung (Carcinoma; Squamous cell carcinoma)	Squamous cell carcinoma	primary	0	Not specified	Whole exome screening
	TCGA-NK-A5CT-01	2385916	88	249	337	3.884	3.363	0.87	-0.0625524	Weak negative	0.0625524	1.11941	70	NA		NA	Male	NA		Lung (Carcinoma; Squamous cell carcinoma)	Squamous cell carcinoma	primary	0	Not specified	Whole exome screening
	IGC-12-1080	2662360	88	261	349	3.884	3.525	0.91	-0.0421201	No selection	0.0421201	0.767526		NA		NA	Unknown	NA		Lung (Carcinoma; Adenocarcinoma)	Adenocarcinoma	primary	0	surgery fresh/frozen	Whole exome screening
	TCGA-56-8308-01	2385874	88	265	353	3.884	3.579	0.92	-0.0355175	No selection	0.0355175	0.651016	79	NA		NA	Male	NA		Lung (Carcinoma; Squamous cell carcinoma)	Squamous cell carcinoma	primary	0	Not specified	Whole exome screening
	TCGA-52-7812-01	2195146	88	207	295	3.884	2.796	0.72	-0.142742	Weak negative	0.142742	2.3799	68	NA		NA	Male	NA		Lung (Carcinoma; Squamous cell carcinoma)	Squamous cell carcinoma	NA		Not specified	Whole exome screening
	TCGA-68-8251-01	2195222	88	226	314	3.884	3.052	0.79	-0.104695	Weak negative	0.104695	1.80399	78	NA		NA	Male	NA		Lung (Carcinoma; Squamous cell carcinoma)	Squamous cell carcinoma	NA		Not specified	Whole exome screening
	TCGA-90-A4EE-01	2195081	88	260	348	3.884	3.512	0.9	-0.0437247	No selection	0.0437247	0.796714	53	NA		NA	Male	NA		Lung (Carcinoma; Squamous cell carcinoma)	Squamous cell carcinoma	NA		Not specified	Whole exome screening
	S02350_1	2480910	87	191	278	3.84	2.58	0.67	-0.172712	Weak negative	0.172712	2.78847	76	Ex smoker	Smoker	Asian	Male	IA	1	Lung (Carcinoma; Small cell carcinoma)	Small cell	primary	0	surgery fresh/frozen	Whole genome screening
	S02277_1	2480886	87	222	309	3.84	2.998	0.78	-0.1075	Weak negative	0.1075	1.83702	67	Ex smoker	Smoker	Caucasian	Female	IB	1	Lung (Carcinoma; Small cell carcinoma)	Small cell	primary	0	surgery fresh/frozen	Whole genome screening
	TCGA-MP-A4TI-01	2194873	87	173	260	3.84	2.337	0.61	-0.215673	Strong negative	0.215673	3.35332	72	NA		NA	Male	NA		Lung (Carcinoma; Adenocarcinoma)	Adenocarcinoma	NA		Not specified	Whole exome screening
	TCGA-85-8481-01	2195168	87	222	309	3.84	2.998	0.78	-0.1075	Weak negative	0.1075	1.83702	70	NA		NA	Male	NA		Lung (Carcinoma; Squamous cell carcinoma)	Squamous cell carcinoma	NA		Not specified	Whole exome screening
	TCGA-66-2754-01	1782524	86	167	253	3.796	2.256	0.59	-0.225987	Strong negative	0.225987	3.4619	67	NA		NA	Male	NA		Lung (Carcinoma; Squamous cell carcinoma)	Squamous cell carcinoma	primary	0	fresh/frozen - NOS	Whole genome screening
	S00539_1	2480815	86	292	378	3.796	3.944	1.04	0.0166107	No selection	0.0166107	-0.314384	66	Current smoker	Smoker	NA	Female	IV	4	Lung (Carcinoma; Small cell carcinoma)	Small cell	primary	0	autopsy-fresh/frozen	Whole exome screening
	TCGA-86-8672-01	2194841	86	211	297	3.796	2.85	0.75	-0.124481	Weak negative	0.124481	2.08462	59	NA		NA	Male	NA		Lung (Carcinoma; Adenocarcinoma)	Adenocarcinoma	NA		Not specified	Whole exome screening
	TCGA-56-8628-01	2195221	86	304	390	3.796	4.106	1.08	0.0340927	No selection	0.0340927	-0.656038	78	NA		NA	Male	NA		Lung (Carcinoma; Squamous cell carcinoma)	Squamous cell carcinoma	NA		Not specified	Whole exome screening
	S02360_1	2480916	85	209	294	3.752	2.823	0.75	-0.123552	Weak negative	0.123552	2.05848	57	Ex smoker	Smoker	Caucasian	Male	IA	1	Lung (Carcinoma; Small cell carcinoma)	Small cell	primary	0	surgery fresh/frozen	Whole genome screening
	IGC-04-1113	2662302	85	219	304	3.752	2.958	0.79	-0.103265	Weak negative	0.103265	1.75143		NA		NA	Unknown	NA		Lung (Carcinoma; Adenocarcinoma)	Adenocarcinoma	primary	0	surgery fresh/frozen	Whole exome screening
	TCGA-O2-A52S-01	2385922	85	261	346	3.752	3.525	0.94	-0.0271037	No selection	0.0271037	0.4912	57	NA		NA	Female	NA		Lung (Carcinoma; Squamous cell carcinoma)	Squamous cell carcinoma	primary	0	Not specified	Whole exome screening
	TCGA-92-8065-01	2195053	85	197	282	3.752	2.661	0.71	-0.149218	Weak negative	0.149218	2.43064	74	NA		NA	Female	NA		Lung (Carcinoma; Squamous cell carcinoma)	Squamous cell carcinoma	NA		Not specified	Whole exome screening
	TCGA-86-8674-01	2194823	85	211	296	3.752	2.85	0.76	-0.119418	Weak negative	0.119418	1.99685	50	NA		NA	Male	NA		Lung (Carcinoma; Adenocarcinoma)	Adenocarcinoma	NA		Not specified	Whole exome screening
	S00841_1	2480826	84	207	291	3.708	2.796	0.75	-0.122603	Weak negative	0.122603	2.0321	73	Ex smoker	Smoker	Caucasian	Male	IIIA	3	Lung (Carcinoma; Small cell carcinoma)	Small cell	primary	0	surgery fresh/frozen	Whole exome screening
	S02289_1	2480893	84	243	327	3.708	3.282	0.89	-0.0530011	Weak negative	0.0530011	0.933623	58	Ex smoker	Smoker	NA	Female	IIIA	3	Lung (Carcinoma; Small cell carcinoma)	Small cell	primary	0	surgery fresh/frozen	Whole genome screening
	TCGA-63-A5MB-01	2339378	84	260	344	3.708	3.512	0.95	-0.0235852	No selection	0.0235852	0.426996	62	NA		NA	Male	NA		Lung (Carcinoma; Squamous cell carcinoma)	Squamous cell carcinoma	primary	0	Not specified	Whole exome screening
	TCGA-66-2787-01	1782888	84	291	375	3.708	3.93	1.06	0.0252528	No selection	0.0252528	-0.477941	57	NA		NA	Male	NA		Lung (Carcinoma; Squamous cell carcinoma)	Squamous cell carcinoma	primary	0	fresh/frozen - NOS	Whole genome screening
	TCGA-34-7107-01	2195160	84	184	268	3.708	2.485	0.67	-0.173813	Weak negative	0.173813	2.75308	70	NA		NA	Male	NA		Lung (Carcinoma; Squamous cell carcinoma)	Squamous cell carcinoma	NA		Not specified	Whole exome screening
	TCGA-55-A492-01	2194785	84	209	293	3.708	2.823	0.76	-0.118429	Weak negative	0.118429	1.97013	70	NA		NA	Female	NA		Lung (Carcinoma; Adenocarcinoma)	Adenocarcinoma	NA		Not specified	Whole exome screening
	TCGA-22-4594-01	2195019	84	268	352	3.708	3.62	0.98	-0.0104312	No selection	0.0104312	0.191163	60	NA		NA	Female	NA		Lung (Carcinoma; Squamous cell carcinoma)	Squamous cell carcinoma	NA		Not specified	Whole exome screening
	TCGA-55-A48X-01	2194770	84	303	387	3.708	4.092	1.1	0.0427959	No selection	0.0427959	-0.821928	63	NA		NA	Female	NA		Lung (Carcinoma; Adenocarcinoma)	Adenocarcinoma	NA		Not specified	Whole exome screening
	IGC-03-1322	2662289	83	209	292	3.664	2.823	0.77	-0.113245	Weak negative	0.113245	1.88097		NA		NA	Unknown	NA		Lung (Carcinoma; Adenocarcinoma)	Adenocarcinoma	primary	0	surgery fresh/frozen	Whole exome screening
	IGC-04-1136	2662303	83	223	306	3.664	3.012	0.82	-0.0851005	Weak negative	0.0851005	1.44876		NA		NA	Unknown	NA		Lung (Carcinoma; Adenocarcinoma)	Adenocarcinoma	primary	0	surgery fresh/frozen	Whole exome screening
	TCGA-56-7223-01	2195136	83	210	293	3.664	2.836	0.77	-0.111249	Weak negative	0.111249	1.84991	66	NA		NA	Male	NA		Lung (Carcinoma; Squamous cell carcinoma)	Squamous cell carcinoma	NA		Not specified	Whole exome screening
	S02347_1	2480908	82	194	276	3.62	2.62	0.72	-0.140407	Weak negative	0.140407	2.26209	67	Non smoker	Non smoker	Asian	Female	IIA	2	Lung (Carcinoma; Small cell carcinoma)	Small cell	Metastases	1	surgery fresh/frozen	Whole genome screening
	TCGA-33-4583-01	1781118	82	210	292	3.62	2.836	0.78	-0.106002	Weak negative	0.106002	1.75981	73	NA		NA	Male	NA		Lung (Carcinoma; Squamous cell carcinoma)	Squamous cell carcinoma	primary	0	fresh/frozen - NOS	Whole genome screening
	IGC-13-1070	2662370	82	220	302	3.62	2.971	0.82	-0.0858059	Weak negative	0.0858059	1.44968		NA		NA	Unknown	NA		Lung (Carcinoma; Adenocarcinoma)	Adenocarcinoma	primary	0	surgery fresh/frozen	Whole exome screening
	IGC-10-1129	2662340	82	257	339	3.62	3.471	0.96	-0.018254	No selection	0.018254	0.326495		NA		NA	Unknown	NA		Lung (Carcinoma; Adenocarcinoma)	Adenocarcinoma	primary	0	surgery fresh/frozen	Whole exome screening
	S02120_1	2480865	82	268	350	3.62	3.62	1	0	No selection	0	-0.000324753	63	Ex smoker	Smoker	NA	Male	IIIA	3	Lung (Carcinoma; Small cell carcinoma)	Small cell	primary	0	surgery fresh/frozen	Whole genome screening
	227_T	2194958	82	143	225	3.62	1.931	0.53	-0.272926	Strong negative	0.272926	3.91581		NA		NA	Unknown	NA		Lung (Carcinoma; Squamous cell carcinoma)	Squamous cell carcinoma	NA		Not specified	Whole exome screening
	TCGA-86-7955-01	2194851	82	232	314	3.62	3.134	0.87	-0.0626096	Weak negative	0.0626096	1.08127	62	NA		NA	Male	NA		Lung (Carcinoma; Adenocarcinoma)	Adenocarcinoma	NA		Not specified	Whole exome screening
	TCGA-55-8207-01	2194875	82	237	319	3.62	3.201	0.88	-0.0534229	Weak negative	0.0534229	0.928954	73	NA		NA	Male	NA		Lung (Carcinoma; Adenocarcinoma)	Adenocarcinoma	NA		Not specified	Whole exome screening
	TCGA-58-8391-01	2195016	82	252	334	3.62	3.404	0.94	-0.026719	No selection	0.026719	0.476103	57	NA		NA	Female	NA		Lung (Carcinoma; Squamous cell carcinoma)	Squamous cell carcinoma	NA		Not specified	Whole exome screening
	S00938_1	2480833	81	201	282	3.575	2.715	0.76	-0.119506	Weak negative	0.119506	1.95152	58	NA		NA	Female	IV	4	Lung (Carcinoma; Small cell carcinoma)	Small cell	primary	0	autopsy-fresh/frozen	Whole genome screening
	S01542_1	2480853	81	220	301	3.575	2.971	0.83	-0.0803734	Weak negative	0.0803734	1.35758	74	Current smoker	Smoker	Caucasian	Female	IB	1	Lung (Carcinoma; Small cell carcinoma)	Small cell	primary	0	surgery fresh/frozen	Whole genome screening
	TCGA-33-AASB-01	2385865	81	281	362	3.575	3.795	1.06	0.0259357	No selection	0.0259357	-0.480852	66	NA		NA	Male	NA		Lung (Carcinoma; Squamous cell carcinoma)	Squamous cell carcinoma	primary	0	Not specified	Whole exome screening
	16461	2478841	81	313	394	3.575	4.228	1.18	0.0728589	Weak positive	0.0728589	-1.40657	78	Ex smoker	Smoker	Black	Unknown	IB	1	Lung (Carcinoma; Adenocarcinoma)	Adenocarcinoma	primary	0	Not specified	Whole exome screening
	TCGA-85-A4QQ-01	2195152	81	228	309	3.575	3.079	0.86	-0.0648664	Weak negative	0.0648664	1.11064	68	NA		NA	Male	NA		Lung (Carcinoma; Squamous cell carcinoma)	Squamous cell carcinoma	NA		Not specified	Whole exome screening
	TCGA-22-A5C4-01	2195159	81	253	334	3.575	3.417	0.96	-0.0196311	No selection	0.0196311	0.350518	70	NA		NA	Male	NA		Lung (Carcinoma; Squamous cell carcinoma)	Squamous cell carcinoma	NA		Not specified	Whole exome screening
	IGC-04-1086	2662299	80	176	256	3.531	2.377	0.67	-0.171869	Weak negative	0.171869	2.66201		NA		NA	Unknown	NA		Lung (Carcinoma; Adenocarcinoma)	Adenocarcinoma	primary	0	surgery fresh/frozen	Whole exome screening
	TCGA-33-AASL-01	2385869	80	241	321	3.531	3.255	0.92	-0.0353467	No selection	0.0353467	0.617947	57	NA		NA	Female	NA		Lung (Carcinoma; Squamous cell carcinoma)	Squamous cell carcinoma	primary	0	Not specified	Whole exome screening
	TCGA-43-5668-01	1781695	80	253	333	3.531	3.417	0.97	-0.0142527	No selection	0.0142527	0.253998	78	NA		NA	Male	NA		Lung (Carcinoma; Squamous cell carcinoma)	Squamous cell carcinoma	primary	0	fresh/frozen - NOS	Whole genome screening
	TCGA-22-1005-01	2195117	80	206	286	3.531	2.782	0.79	-0.103541	Weak negative	0.103541	1.70284	63	NA		NA	Male	NA		Lung (Carcinoma; Squamous cell carcinoma)	Squamous cell carcinoma	NA		Not specified	Whole exome screening
	TCGA-66-2744-01	1782491	79	207	286	3.487	2.796	0.8	-0.0959148	Weak negative	0.0959148	1.579	71	NA		NA	Male	NA		Lung (Carcinoma; Squamous cell carcinoma)	Squamous cell carcinoma	primary	0	fresh/frozen - NOS	Whole genome screening
	IGC-12-1103	2662361	79	211	290	3.487	2.85	0.82	-0.0876071	Weak negative	0.0876071	1.45284		NA		NA	Unknown	NA		Lung (Carcinoma; Adenocarcinoma)	Adenocarcinoma	primary	0	surgery fresh/frozen	Whole exome screening
	TCGA-L9-A5IP-01	2262803	79	213	292	3.487	2.877	0.83	-0.0835121	Weak negative	0.0835121	1.38994	40	NA		NA	Female	NA		Lung (Carcinoma; Adenocarcinoma)	Adenocarcinoma	primary	0	Not specified	Whole exome screening
	TCGA-18-3407-01	1780257	79	247	326	3.487	3.336	0.96	-0.0192259	No selection	0.0192259	0.338648	72	NA		NA	Male	NA		Lung (Carcinoma; Squamous cell carcinoma)	Squamous cell carcinoma	primary	0	fresh/frozen - NOS	Whole genome screening
	S02397_1	2480924	79	279	358	3.487	3.768	1.08	0.0336589	No selection	0.0336589	-0.621209	48	Ex smoker	Smoker	Asian	Female	IA	1	Lung (Carcinoma; Small cell carcinoma)	Small cell	primary	0	surgery fresh/frozen	Whole genome screening
	TCGA-52-7622-01	2195027	79	195	274	3.487	2.634	0.76	-0.121836	Weak negative	0.121836	1.96042	62	NA		NA	Female	NA		Lung (Carcinoma; Squamous cell carcinoma)	Squamous cell carcinoma	NA		Not specified	Whole exome screening
	TCGA-55-A493-01	2194739	79	199	278	3.487	2.688	0.77	-0.113023	Weak negative	0.113023	1.83278	54	NA		NA	Female	NA		Lung (Carcinoma; Adenocarcinoma)	Adenocarcinoma	NA		Not specified	Whole exome screening
	824_T	2194936	79	213	292	3.487	2.877	0.83	-0.0835121	Weak negative	0.0835121	1.38994		NA		NA	Unknown	NA		Lung (Carcinoma; Squamous cell carcinoma)	Squamous cell carcinoma	NA		Not specified	Whole exome screening
	TCGA-78-7540-01	1914075	78	159	237	3.443	2.148	0.62	-0.204903	Strong negative	0.204903	3.04519	66	NA		NA	Female	NA		Lung; Right lower lobe (Carcinoma; Adenocarcinoma)	Adenocarcinoma	primary	0	fresh/frozen - NOS	Whole genome screening
	TCGA-NC-A5HQ-01	2385912	78	256	334	3.443	3.458	1	0.00188797	No selection	0.00188797	-0.0328354	70	NA		NA	Male	NA		Lung (Carcinoma; Squamous cell carcinoma)	Squamous cell carcinoma	primary	0	Not specified	Whole exome screening
	TCGA-37-5819-01	1781485	78	258	336	3.443	3.485	1.01	0.00526576	No selection	0.00526576	-0.0933529	64	NA		NA	Male	NA		Lung (Carcinoma; Squamous cell carcinoma)	Squamous cell carcinoma	primary	0	fresh/frozen - NOS	Whole genome screening
	TCGA-6A-AB49-01	2340064	78	304	382	3.443	4.106	1.19	0.0764819	Weak positive	0.0764819	-1.45558	73	NA		NA	Female	NA		Lung (Carcinoma; Squamous cell carcinoma)	Squamous cell carcinoma	primary	0	Not specified	Whole exome screening
	TCGA-NC-A5HD-01	2385903	78	345	423	3.443	4.66	1.35	0.131449	Weak positive	0.131449	-2.62455	79	NA		NA	Male	NA		Lung (Carcinoma; Squamous cell carcinoma)	Squamous cell carcinoma	primary	0	Not specified	Whole exome screening
	TCGA-55-8085-01	2194854	78	183	261	3.443	2.472	0.72	-0.143889	Weak negative	0.143889	2.2561	64	NA		NA	Male	NA		Lung (Carcinoma; Adenocarcinoma)	Adenocarcinoma	NA		Not specified	Whole exome screening
	3	2640407	78	222	300	3.443	2.998	0.87	-0.0601054	Weak negative	0.0601054	1.01336	66	Non smoker	Non smoker	Russian	Female	1A	1	Lung (Carcinoma; Adenocarcinoma)	Adenocarcinoma	NA		Not specified	Whole exome screening
	TCGA-77-8128-01	2195102	78	227	305	3.443	3.066	0.89	-0.0503649	Weak negative	0.0503649	0.857403	60	NA		NA	Male	NA		Lung (Carcinoma; Squamous cell carcinoma)	Squamous cell carcinoma	NA		Not specified	Whole exome screening
	TCGA-LA-A446-01	2195153	78	254	332	3.443	3.431	1	-0.0015163	No selection	0.0015163	0.0277934	68	NA		NA	Male	NA		Lung (Carcinoma; Squamous cell carcinoma)	Squamous cell carcinoma	NA		Not specified	Whole exome screening
	TCGA-56-7730-01	2195189	78	281	359	3.443	3.795	1.1	0.0422748	No selection	0.0422748	-0.781457	73	NA		NA	Male	NA		Lung (Carcinoma; Squamous cell carcinoma)	Squamous cell carcinoma	NA		Not specified	Whole exome screening
	TCGA-NJ-A55R-01	2385689	77	183	260	3.399	2.472	0.73	-0.138303	Weak negative	0.138303	2.16498	67	NA		NA	Male	NA		Lung (Carcinoma; Adenocarcinoma)	Adenocarcinoma	primary	0	Not specified	Whole exome screening
	TCGA-46-3768-01	1781809	77	205	282	3.399	2.769	0.81	-0.0890282	Weak negative	0.0890282	1.45533	58	NA		NA	Male	NA		Lung (Carcinoma; Squamous cell carcinoma)	Squamous cell carcinoma	primary	0	fresh/frozen - NOS	Whole genome screening
	TCGA-56-7823-01	2457467	77	207	284	3.399	2.796	0.82	-0.084814	Weak negative	0.084814	1.39158	58	NA		NA	Female	NA		Lung (Carcinoma; Squamous cell carcinoma)	Squamous cell carcinoma	primary	0	Not specified	Whole exome screening
	TCGA-34-5231-01	1781255	77	234	311	3.399	3.161	0.93	-0.0315267	No selection	0.0315267	0.542978	72	NA		NA	Male	NA		Lung (Carcinoma; Squamous cell carcinoma)	Squamous cell carcinoma	primary	0	fresh/frozen - NOS	Whole genome screening
	TCGA-85-8580-01	2195012	77	196	273	3.399	2.647	0.78	-0.108597	Weak negative	0.108597	1.74376	52	NA		NA	Female	NA		Lung (Carcinoma; Squamous cell carcinoma)	Squamous cell carcinoma	NA		Not specified	Whole exome screening
	TCGA-55-8301-01	2194837	77	211	288	3.399	2.85	0.84	-0.0765063	Weak negative	0.0765063	1.26445	58	NA		NA	Male	NA		Lung (Carcinoma; Adenocarcinoma)	Adenocarcinoma	NA		Not specified	Whole exome screening
	TCGA-56-A49D-01	2195141	77	216	293	3.399	2.917	0.86	-0.0664147	Weak negative	0.0664147	1.10624	67	NA		NA	Male	NA		Lung (Carcinoma; Squamous cell carcinoma)	Squamous cell carcinoma	NA		Not specified	Whole exome screening
	TCGA-92-8063-01	2195078	77	291	368	3.399	3.93	1.16	0.0630414	Weak positive	0.0630414	-1.17933	52	NA		NA	Male	NA		Lung (Carcinoma; Squamous cell carcinoma)	Squamous cell carcinoma	NA		Not specified	Whole exome screening
	IGC-03-1007	2662285	76	156	232	3.355	2.107	0.63	-0.202028	Strong negative	0.202028	2.9696		NA		NA	Unknown	NA		Lung (Carcinoma; Adenocarcinoma)	Adenocarcinoma	primary	0	surgery fresh/frozen	Whole exome screening
	TCGA-O2-A52V-01	2385923	76	187	263	3.355	2.526	0.75	-0.123259	Weak negative	0.123259	1.94223	75	NA		NA	Female	NA		Lung (Carcinoma; Squamous cell carcinoma)	Squamous cell carcinoma	primary	0	Not specified	Whole exome screening
	S02286_1	2480890	76	221	297	3.355	2.985	0.89	-0.0507482	Weak negative	0.0507482	0.851998	68	Ex smoker	Smoker	NA	Male	IIIA	3	Lung (Carcinoma; Small cell carcinoma)	Small cell	primary	0	surgery fresh/frozen	Whole genome screening
	TCGA-NK-A5CR-01	2385915	76	225	301	3.355	3.039	0.91	-0.0429618	No selection	0.0429618	0.726123	77	NA		NA	Male	NA		Lung (Carcinoma; Squamous cell carcinoma)	Squamous cell carcinoma	primary	0	Not specified	Whole exome screening
	TCGA-98-A53A-01	2385897	76	231	307	3.355	3.12	0.93	-0.0315379	No selection	0.0315379	0.538224	70	NA		NA	Male	NA		Lung (Carcinoma; Squamous cell carcinoma)	Squamous cell carcinoma	primary	0	Not specified	Whole exome screening
	TCGA-66-2795-01	1783015	76	238	314	3.355	3.215	0.96	-0.0185115	No selection	0.0185115	0.320375	68	NA		NA	Male	NA		Lung (Carcinoma; Squamous cell carcinoma)	Squamous cell carcinoma	primary	0	fresh/frozen - NOS	Whole genome screening
	S01453_1	2480848	76	264	340	3.355	3.566	1.06	0.0264888	No selection	0.0264888	-0.476239	66	Ex smoker	Smoker	NA	Male	IB	1	Lung (Carcinoma; Small cell carcinoma)	Small cell	primary	0	surgery fresh/frozen	Whole exome screening
	TCGA-85-8288-01	2195167	76	168	244	3.355	2.269	0.68	-0.169858	Weak negative	0.169858	2.56798	70	NA		NA	Male	NA		Lung (Carcinoma; Squamous cell carcinoma)	Squamous cell carcinoma	NA		Not specified	Whole exome screening
	TCGA-18-3406-01	1780241	75	139	214	3.311	1.877	0.57	-0.246495	Strong negative	0.246495	3.46088	67	NA		NA	Male	NA		Lung (Carcinoma; Squamous cell carcinoma)	Squamous cell carcinoma	primary	0	fresh/frozen - NOS	Whole genome screening
	TCGA-80-5608-01	1914079	75	157	232	3.311	2.121	0.64	-0.193419	Weak negative	0.193419	2.84667		NA		NA	Female	NA		Lung; Right upper lobe (Carcinoma; Adenocarcinoma)	Adenocarcinoma	primary	0	fresh/frozen - NOS	Whole genome screening
	S00945_1	2480837	75	168	243	3.311	2.269	0.69	-0.164125	Weak negative	0.164125	2.47711	83	NA		NA	Male	IV	4	Lung (Carcinoma; Small cell carcinoma)	Small cell	primary	0	autopsy-fresh/frozen	Whole exome screening
	S00838_1	2480825	75	198	273	3.311	2.674	0.81	-0.0927978	Weak negative	0.0927978	1.49051	73	Ex smoker	Smoker	Caucasian	Male	IIIB	3	Lung (Carcinoma; Small cell carcinoma)	Small cell	primary	0	surgery fresh/frozen	Whole genome screening
	TCGA-22-4613-01	1780932	75	222	297	3.311	2.998	0.91	-0.0431276	No selection	0.0431276	0.722578	73	NA		NA	Female	NA		Lung (Carcinoma; Squamous cell carcinoma)	Squamous cell carcinoma	primary	0	fresh/frozen - NOS	Whole genome screening
	TCGA-86-8281-01	2194882	75	182	257	3.311	2.458	0.74	-0.129377	Weak negative	0.129377	2.01289	75	NA		NA	Male	NA		Lung (Carcinoma; Adenocarcinoma)	Adenocarcinoma	NA		Not specified	Whole exome screening
	TCGA-85-8584-01	2195177	75	184	259	3.311	2.485	0.75	-0.124633	Weak negative	0.124633	1.94713	71	NA		NA	Male	NA		Lung (Carcinoma; Squamous cell carcinoma)	Squamous cell carcinoma	NA		Not specified	Whole exome screening
	TCGA-85-8276-01	2195115	75	209	284	3.311	2.823	0.85	-0.0692483	Weak negative	0.0692483	1.13626	62	NA		NA	Male	NA		Lung (Carcinoma; Squamous cell carcinoma)	Squamous cell carcinoma	NA		Not specified	Whole exome screening
	TCGA-58-8393-01	2195038	75	213	288	3.311	2.877	0.87	-0.0610193	Weak negative	0.0610193	1.0084	68	NA		NA	Female	NA		Lung (Carcinoma; Squamous cell carcinoma)	Squamous cell carcinoma	NA		Not specified	Whole exome screening
	TCGA-91-8499-01	2194806	75	229	304	3.311	3.093	0.93	-0.0295793	No selection	0.0295793	0.502013	76	NA		NA	Female	NA		Lung (Carcinoma; Adenocarcinoma)	Adenocarcinoma	NA		Not specified	Whole exome screening
	J76_T	2195003	75	233	308	3.311	3.147	0.95	-0.0220624	No selection	0.0220624	0.376651		NA		NA	Unknown	NA		Lung (Carcinoma; Squamous cell carcinoma)	Squamous cell carcinoma	NA		Not specified	Whole exome screening
	TCGA-60-2703-01	2195191	75	235	310	3.311	3.174	0.96	-0.0183523	No selection	0.0183523	0.314152	73	NA		NA	Male	NA		Lung (Carcinoma; Squamous cell carcinoma)	Squamous cell carcinoma	NA		Not specified	Whole exome screening
	TCGA-66-2791-01	1782952	74	154	228	3.266	2.08	0.64	-0.195953	Weak negative	0.195953	2.85849	66	NA		NA	Male	NA		Lung (Carcinoma; Squamous cell carcinoma)	Squamous cell carcinoma	primary	0	fresh/frozen - NOS	Whole genome screening
	S02382_1	2480920	74	218	292	3.266	2.944	0.9	-0.0450784	No selection	0.0450784	0.750866	59	Current smoker	Smoker	Caucasian	Male	IV	4	Lung (Carcinoma; Small cell carcinoma)	Small cell	primary	0	surgery fresh/frozen	Whole genome screening
	IGC-09-1157	2662334	74	230	304	3.266	3.107	0.95	-0.0216749	No selection	0.0216749	0.370773		NA		NA	Unknown	NA		Lung (Carcinoma; Adenocarcinoma)	Adenocarcinoma	primary	0	surgery fresh/frozen	Whole exome screening
	A6	2409504	74	155	229	3.266	2.094	0.64	-0.19304	Weak negative	0.19304	2.82446	53	Smoking status	Smoker	Chinese	Male	IB	1	Lung (Carcinoma; Adenocarcinoma)	Adenocarcinoma	Not specified		surgery fresh/frozen	Whole exome screening
	TCGA-77-7335-01	2195028	74	163	237	3.266	2.202	0.67	-0.171199	Weak negative	0.171199	2.55349	62	NA		NA	Female	NA		Lung (Carcinoma; Squamous cell carcinoma)	Squamous cell carcinoma	NA		Not specified	Whole exome screening
	TCGA-55-8614-01	2194883	74	173	247	3.266	2.337	0.72	-0.145357	Weak negative	0.145357	2.21802	76	NA		NA	Male	NA		Lung (Carcinoma; Adenocarcinoma)	Adenocarcinoma	NA		Not specified	Whole exome screening
	TCGA-44-A479-01	2194792	74	241	315	3.266	3.255	1	-0.00146519	No selection	0.00146519	0.0262726	73	NA		NA	Female	NA		Lung (Carcinoma; Adenocarcinoma)	Adenocarcinoma	NA		Not specified	Whole exome screening
	TCGA-90-A59Q-01	2262814	73	204	277	3.222	2.755	0.86	-0.0680039	Weak negative	0.0680039	1.1024	61	NA		NA	Female	NA		Lung (Carcinoma; Squamous cell carcinoma)	Squamous cell carcinoma	primary	0	Not specified	Whole exome screening
	S01864_1	2480861	73	216	289	3.222	2.917	0.91	-0.0431891	No selection	0.0431891	0.715443	52	Current smoker	Smoker	NA	Male	IIIA	3	Lung (Carcinoma; Small cell carcinoma)	Small cell	primary	0	surgery fresh/frozen	Whole genome screening
	TCGA-43-A56V-01	2195107	73	156	229	3.222	2.107	0.65	-0.184461	Weak negative	0.184461	2.6995	61	NA		NA	Male	NA		Lung (Carcinoma; Squamous cell carcinoma)	Squamous cell carcinoma	NA		Not specified	Whole exome screening
	94LC	2637211	73	184	257	3.222	2.485	0.77	-0.112799	Weak negative	0.112799	1.75803	57	Smoker	Smoker	Chinese	Male	1B	1	Lung (Carcinoma; Squamous cell carcinoma)	Squamous cell carcinoma	Not specified		surgery fresh/frozen	Whole exome screening
	TCGA-77-A5GH-01	2195230	73	207	280	3.222	2.796	0.87	-0.0615884	Weak negative	0.0615884	1.00521	81	NA		NA	Male	NA		Lung (Carcinoma; Squamous cell carcinoma)	Squamous cell carcinoma	NA		Not specified	Whole exome screening
	257LC	2637234	73	211	284	3.222	2.85	0.88	-0.0532807	Weak negative	0.0532807	0.8761	60	Smoker	Smoker	Chinese	Male	IIB	2	Lung (Carcinoma; Squamous cell carcinoma)	Squamous cell carcinoma	Not specified		surgery fresh/frozen	Whole exome screening
	TCGA-85-7697-01	2195073	73	217	290	3.222	2.931	0.91	-0.0411097	No selection	0.0411097	0.683409	49	NA		NA	Male	NA		Lung (Carcinoma; Squamous cell carcinoma)	Squamous cell carcinoma	NA		Not specified	Whole exome screening
	TCGA-NC-A5HR-01	2385913	72	243	315	3.178	3.282	1.03	0.0139847	No selection	0.0139847	-0.241812	75	NA		NA	Female	NA		Lung (Carcinoma; Squamous cell carcinoma)	Squamous cell carcinoma	primary	0	Not specified	Whole exome screening
	TCGA-55-8514-01	2194784	72	197	269	3.178	2.661	0.84	-0.077109	Weak negative	0.077109	1.23251	70	NA		NA	Female	NA		Lung (Carcinoma; Adenocarcinoma)	Adenocarcinoma	NA		Not specified	Whole exome screening
	TCGA-22-5481-01	2195043	72	232	304	3.178	3.134	0.99	-0.0060549	No selection	0.0060549	0.104537	72	NA		NA	Female	NA		Lung (Carcinoma; Squamous cell carcinoma)	Squamous cell carcinoma	NA		Not specified	Whole exome screening
	TCGA-68-7757-01	2195203	72	244	316	3.178	3.296	1.04	0.0158333	No selection	0.0158333	-0.273111	74	NA		NA	Male	NA		Lung (Carcinoma; Squamous cell carcinoma)	Squamous cell carcinoma	NA		Not specified	Whole exome screening
	TCGA-95-7562-01	2339657	71	303	374	3.134	4.092	1.31	0.115837	Weak positive	0.115837	-2.17817	71	NA		NA	Male	NA		Lung (Carcinoma; Adenocarcinoma)	Adenocarcinoma	primary	0	Not specified	Whole exome screening
	TCGA-85-A4JC-01	2195236	71	180	251	3.134	2.431	0.78	-0.110314	Weak negative	0.110314	1.69884	84	NA		NA	Male	NA		Lung (Carcinoma; Squamous cell carcinoma)	Squamous cell carcinoma	NA		Not specified	Whole exome screening
	TCGA-78-8660-01	2194866	71	185	256	3.134	2.499	0.8	-0.0983327	Weak negative	0.0983327	1.53153	69	NA		NA	Male	NA		Lung (Carcinoma; Adenocarcinoma)	Adenocarcinoma	NA		Not specified	Whole exome screening
	TCGA-96-8170-01	2195056	71	196	267	3.134	2.647	0.84	-0.0733451	Weak negative	0.0733451	1.16661	75	NA		NA	Female	NA		Lung (Carcinoma; Squamous cell carcinoma)	Squamous cell carcinoma	NA		Not specified	Whole exome screening
	S02274_1	2480884	70	149	219	3.09	2.012	0.65	-0.186331	Weak negative	0.186331	2.66399	60	Ex smoker	Smoker	Caucasian	Female	I	1	Lung (Carcinoma; Small cell carcinoma)	Small cell	primary	0	surgery fresh/frozen	Whole genome screening
	TCGA-22-5472-01	1780945	70	157	227	3.09	2.121	0.69	-0.163418	Weak negative	0.163418	2.3862	67	NA		NA	Male	NA		Lung (Carcinoma; Squamous cell carcinoma)	Squamous cell carcinoma	primary	0	fresh/frozen - NOS	Whole genome screening
	7313	2478823	70	175	245	3.09	2.364	0.77	-0.116311	Weak negative	0.116311	1.77023	71	Ex smoker	Smoker	Caucasian	Unknown	IB	1	Lung (Carcinoma; Squamous cell carcinoma)	Squamous cell carcinoma	primary	0	Not specified	Whole exome screening
	TCGA-66-2727-01	1782427	70	188	258	3.09	2.539	0.82	-0.0852958	Weak negative	0.0852958	1.33289	55	NA		NA	Female	NA		Lung (Carcinoma; Squamous cell carcinoma)	Squamous cell carcinoma	primary	0	fresh/frozen - NOS	Whole genome screening
	S00829_1	2480818	70	198	268	3.09	2.674	0.87	-0.0627971	Weak negative	0.0627971	1.00064	63	Ex smoker	Smoker	Caucasian	Male	IIA	2	Lung (Carcinoma; Small cell carcinoma)	Small cell	primary	0	surgery fresh/frozen	Whole genome screening
	400LC	2637255	70	154	224	3.09	2.08	0.67	-0.171895	Weak negative	0.171895	2.49008	62	Smoker	Smoker	Chinese	Male	1A	1	Lung (Carcinoma; Squamous cell carcinoma)	Squamous cell carcinoma	Not specified		surgery fresh/frozen	Whole exome screening
	TCGA-56-8622-01	2195147	70	159	229	3.09	2.148	0.7	-0.157924	Weak negative	0.157924	2.31715	68	NA		NA	Male	NA		Lung (Carcinoma; Squamous cell carcinoma)	Squamous cell carcinoma	NA		Not specified	Whole exome screening
	2275_T	2194907	70	172	242	3.09	2.323	0.75	-0.123909	Weak negative	0.123909	1.87204		NA		NA	Unknown	NA		Lung (Carcinoma; Squamous cell carcinoma)	Squamous cell carcinoma	NA		Not specified	Whole exome screening
	TCGA-77-7142-01	2195017	70	193	263	3.09	2.607	0.84	-0.0738174	Weak negative	0.0738174	1.16632	59	NA		NA	Female	NA		Lung (Carcinoma; Squamous cell carcinoma)	Squamous cell carcinoma	NA		Not specified	Whole exome screening
	TCGA-68-7755-01	2195021	70	201	271	3.09	2.715	0.88	-0.0561886	Weak negative	0.0561886	0.901651	60	NA		NA	Female	NA		Lung (Carcinoma; Squamous cell carcinoma)	Squamous cell carcinoma	NA		Not specified	Whole exome screening
	522_T	2194926	70	212	282	3.09	2.863	0.93	-0.0331371	No selection	0.0331371	0.541382		NA		NA	Unknown	NA		Lung (Carcinoma; Squamous cell carcinoma)	Squamous cell carcinoma	NA		Not specified	Whole exome screening
	TCGA-18-3411-01	1780322	69	219	288	3.046	2.958	0.97	-0.0127317	No selection	0.0127317	0.210323	63	NA		NA	Female	NA		Lung (Carcinoma; Squamous cell carcinoma)	Squamous cell carcinoma	primary	0	fresh/frozen - NOS	Whole genome screening
	12924	2478830	69	244	313	3.046	3.296	1.08	0.0342573	No selection	0.0342573	-0.590572	58	Smoker	Smoker	Caucasian	Unknown	IA	1	Lung (Carcinoma; Squamous cell carcinoma)	Squamous cell carcinoma	primary	0	Not specified	Whole exome screening
	TCGA-77-8156-01	2195103	69	152	221	3.046	2.053	0.67	-0.171341	Weak negative	0.171341	2.46524	60	NA		NA	Male	NA		Lung (Carcinoma; Squamous cell carcinoma)	Squamous cell carcinoma	NA		Not specified	Whole exome screening
	TCGA-85-8355-01	2195120	69	159	228	3.046	2.148	0.71	-0.151696	Weak negative	0.151696	2.22174	63	NA		NA	Male	NA		Lung (Carcinoma; Squamous cell carcinoma)	Squamous cell carcinoma	NA		Not specified	Whole exome screening
	J46_T	2194937	69	172	241	3.046	2.323	0.76	-0.117681	Weak negative	0.117681	1.7746		NA		NA	Unknown	NA		Lung (Carcinoma; Squamous cell carcinoma)	Squamous cell carcinoma	NA		Not specified	Whole exome screening
	TCGA-56-8626-01	2195096	69	185	254	3.046	2.499	0.82	-0.0859636	Weak negative	0.0859636	1.33391	59	NA		NA	Male	NA		Lung (Carcinoma; Squamous cell carcinoma)	Squamous cell carcinoma	NA		Not specified	Whole exome screening
	TCGA-43-A56U-01	2195058	69	191	260	3.046	2.58	0.85	-0.0721102	Weak negative	0.0721102	1.13263	76	NA		NA	Female	NA		Lung (Carcinoma; Squamous cell carcinoma)	Squamous cell carcinoma	NA		Not specified	Whole exome screening
	TCGA-97-8172-01	2194801	69	195	264	3.046	2.634	0.86	-0.0631141	Weak negative	0.0631141	0.99917	75	NA		NA	Female	NA		Lung (Carcinoma; Adenocarcinoma)	Adenocarcinoma	NA		Not specified	Whole exome screening
	J80_T	2194988	69	198	267	3.046	2.674	0.88	-0.0565685	Weak negative	0.0565685	0.899454		NA		NA	Unknown	NA		Lung (Carcinoma; Squamous cell carcinoma)	Squamous cell carcinoma	NA		Not specified	Whole exome screening
	2	2640406	69	211	280	3.046	2.85	0.94	-0.028885	No selection	0.028885	0.47104	61	Non smoker	Non smoker	Russian	Female	1A	1	Lung (Carcinoma; Adenocarcinoma)	Adenocarcinoma	NA		Not specified	Whole exome screening
	TCGA-86-8056-01	2194771	69	227	296	3.046	3.066	1.01	0.00284225	No selection	0.00284225	-0.0482172	63	NA		NA	Female	NA		Lung (Carcinoma; Adenocarcinoma)	Adenocarcinoma	NA		Not specified	Whole exome screening
	TCGA-18-3412-01	1780339	68	154	222	3.002	2.08	0.69	-0.159347	Weak negative	0.159347	2.29981	52	NA		NA	Male	NA		Lung (Carcinoma; Squamous cell carcinoma)	Squamous cell carcinoma	primary	0	fresh/frozen - NOS	Whole genome screening
	S01516_1	2480851	68	183	251	3.002	2.472	0.82	-0.0843622	Weak negative	0.0843622	1.30112	62	Ex smoker	Smoker	Caucasian	Female	IA	1	Lung (Carcinoma; Small cell carcinoma)	Small cell	primary	0	surgery fresh/frozen	Whole genome screening
	S02375_1	2480917	68	199	267	3.002	2.688	0.9	-0.0479814	No selection	0.0479814	0.763833	75	Current smoker	Smoker	NA	Female	IA	1	Lung (Carcinoma; Small cell carcinoma)	Small cell	primary	0	surgery fresh/frozen	Whole genome screening
	S02243_1	2480875	68	203	271	3.002	2.742	0.91	-0.0393432	No selection	0.0393432	0.630973	64	Current smoker	Smoker	Caucasian	Male	I	1	Lung (Carcinoma; Small cell carcinoma)	Small cell	primary	0	surgery fresh/frozen	Whole genome screening
	TCGA-56-7579-01	2195108	68	175	243	3.002	2.364	0.79	-0.103763	Weak negative	0.103763	1.57336	61	NA		NA	Male	NA		Lung (Carcinoma; Squamous cell carcinoma)	Squamous cell carcinoma	NA		Not specified	Whole exome screening
	J73_T	2194927	68	186	254	3.002	2.512	0.84	-0.0773911	Weak negative	0.0773911	1.19966		NA		NA	Unknown	NA		Lung (Carcinoma; Squamous cell carcinoma)	Squamous cell carcinoma	NA		Not specified	Whole exome screening
	TCGA-MP-A4TC-01	2194885	68	187	255	3.002	2.526	0.84	-0.0749773	Weak negative	0.0749773	1.16591	77	NA		NA	Male	NA		Lung (Carcinoma; Adenocarcinoma)	Adenocarcinoma	NA		Not specified	Whole exome screening
	TCGA-62-A46P-01	2194857	68	211	279	3.002	2.85	0.95	-0.0225658	No selection	0.0225658	0.366967	65	NA		NA	Male	NA		Lung (Carcinoma; Adenocarcinoma)	Adenocarcinoma	NA		Not specified	Whole exome screening
	S00022_1	2480803	67	140	207	2.957	1.891	0.64	-0.19416	Weak negative	0.19416	2.69963	47	Current smoker	Smoker	NA	Male	IIIA	3	Lung (Carcinoma; Small cell carcinoma)	Small cell	primary	0	surgery fresh/frozen	Whole exome screening
	S00035_1	2480804	67	180	247	2.957	2.431	0.82	-0.0850664	Weak negative	0.0850664	1.30206	65	Ex smoker	Smoker	NA	Female	IV	4	Lung (Carcinoma; Small cell carcinoma)	Small cell	primary	0	surgery fresh/frozen	Whole genome screening
	TCGA-NC-A5HF-01	2385904	67	181	248	2.957	2.445	0.83	-0.0825725	Weak negative	0.0825725	1.26794	74	NA		NA	Male	NA		Lung (Carcinoma; Squamous cell carcinoma)	Squamous cell carcinoma	primary	0	Not specified	Whole exome screening
	IGC-04-1079	2662297	67	196	263	2.957	2.647	0.9	-0.0480974	No selection	0.0480974	0.760662		NA		NA	Unknown	NA		Lung (Carcinoma; Adenocarcinoma)	Adenocarcinoma	primary	0	surgery fresh/frozen	Whole exome screening
	TCGA-98-8023-01	2195170	67	140	207	2.957	1.891	0.64	-0.19416	Weak negative	0.19416	2.69963	70	NA		NA	Male	NA		Lung (Carcinoma; Squamous cell carcinoma)	Squamous cell carcinoma	NA		Not specified	Whole exome screening
	TCGA-85-8354-01	2195080	67	159	226	2.957	2.148	0.73	-0.138817	Weak negative	0.138817	2.02769	53	NA		NA	Male	NA		Lung (Carcinoma; Squamous cell carcinoma)	Squamous cell carcinoma	NA		Not specified	Whole exome screening
	1428_T	2194967	67	200	267	2.957	2.701	0.91	-0.0393267	No selection	0.0393267	0.626807		NA		NA	Unknown	NA		Lung (Carcinoma; Squamous cell carcinoma)	Squamous cell carcinoma	NA		Not specified	Whole exome screening
	TCGA-85-7950-01	2195069	67	200	267	2.957	2.701	0.91	-0.0393267	No selection	0.0393267	0.626807	46	NA		NA	Male	NA		Lung (Carcinoma; Squamous cell carcinoma)	Squamous cell carcinoma	NA		Not specified	Whole exome screening
	TCGA-85-6798-01	2195089	67	214	281	2.957	2.89	0.98	-0.00995348	No selection	0.00995348	0.162896	57	NA		NA	Male	NA		Lung (Carcinoma; Squamous cell carcinoma)	Squamous cell carcinoma	NA		Not specified	Whole exome screening
	TCGA-69-8255-01	2194869	67	219	286	2.957	2.958	1	0.000146845	No selection	0.000146845	-0.00109136	71	NA		NA	Male	NA		Lung (Carcinoma; Adenocarcinoma)	Adenocarcinoma	NA		Not specified	Whole exome screening
	TCGA-78-7156-01	2194850	67	244	311	2.957	3.296	1.11	0.0471359	No selection	0.0471359	-0.808111	62	NA		NA	Male	NA		Lung (Carcinoma; Adenocarcinoma)	Adenocarcinoma	NA		Not specified	Whole exome screening
	S00050_1	2480805	66	178	244	2.913	2.404	0.83	-0.083406	Weak negative	0.083406	1.2687	47	Current smoker	Smoker	NA	Male	IA	1	Lung (Carcinoma; Small cell carcinoma)	Small cell	primary	0	surgery fresh/frozen	Whole exome screening
	S00941_1	2480834	66	187	253	2.913	2.526	0.87	-0.0619071	Weak negative	0.0619071	0.960931	80	Ex smoker	Smoker	NA	Female	IV	4	Lung (Carcinoma; Small cell carcinoma)	Small cell	primary	0	autopsy-fresh/frozen	Whole genome screening
	TCGA-21-1070-01	1780498	66	211	277	2.913	2.85	0.98	-0.00949562	No selection	0.00949562	0.155248	60	NA		NA	Female	NA		Lung (Carcinoma; Squamous cell carcinoma)	Squamous cell carcinoma	primary	0	fresh/frozen - NOS	Whole genome screening
	J88_T	2194957	66	178	244	2.913	2.404	0.83	-0.083406	Weak negative	0.083406	1.2687		NA		NA	Unknown	NA		Lung (Carcinoma; Squamous cell carcinoma)	Squamous cell carcinoma	NA		Not specified	Whole exome screening
	TCGA-43-A475-01	2195035	66	186	252	2.913	2.512	0.86	-0.0643208	Weak negative	0.0643208	0.994973	67	NA		NA	Female	NA		Lung (Carcinoma; Squamous cell carcinoma)	Squamous cell carcinoma	NA		Not specified	Whole exome screening
	TCGA-77-8148-01	2195151	66	187	253	2.913	2.526	0.87	-0.0619071	Weak negative	0.0619071	0.960931	68	NA		NA	Male	NA		Lung (Carcinoma; Squamous cell carcinoma)	Squamous cell carcinoma	NA		Not specified	Whole exome screening
	TCGA-37-4132-01	2195023	66	240	306	2.913	3.242	1.11	0.0464725	No selection	0.0464725	-0.790556	61	NA		NA	Female	NA		Lung (Carcinoma; Squamous cell carcinoma)	Squamous cell carcinoma	NA		Not specified	Whole exome screening
	TCGA-85-8582-01	2195074	66	257	323	2.913	3.471	1.19	0.0761141	Weak positive	0.0761141	-1.33166	49	NA		NA	Male	NA		Lung (Carcinoma; Squamous cell carcinoma)	Squamous cell carcinoma	NA		Not specified	Whole exome screening
	TCGA-56-8082-01	2457468	65	161	226	2.869	2.175	0.76	-0.120271	Weak negative	0.120271	1.75862	80	NA		NA	Female	NA		Lung (Carcinoma; Squamous cell carcinoma)	Squamous cell carcinoma	primary	0	Not specified	Whole exome screening
	7285	2478822	65	168	233	2.869	2.269	0.79	-0.101896	Weak negative	0.101896	1.51308	71	Ex smoker	Smoker	Caucasian	Unknown	IB	1	Lung (Carcinoma; Squamous cell carcinoma)	Squamous cell carcinoma	primary	0	Not specified	Whole exome screening
	TCGA-O2-A5IB-01	2385925	65	184	249	2.869	2.485	0.87	-0.0624042	Weak negative	0.0624042	0.959338	71	NA		NA	Female	NA		Lung (Carcinoma; Squamous cell carcinoma)	Squamous cell carcinoma	primary	0	Not specified	Whole exome screening
	TCGA-94-7943-01	2195226	65	145	210	2.869	1.958	0.68	-0.165918	Weak negative	0.165918	2.3276	80	NA		NA	Male	NA		Lung (Carcinoma; Squamous cell carcinoma)	Squamous cell carcinoma	NA		Not specified	Whole exome screening
	TCGA-60-2704-01	2195192	65	146	211	2.869	1.972	0.69	-0.162824	Weak negative	0.162824	2.29172	73	NA		NA	Male	NA		Lung (Carcinoma; Squamous cell carcinoma)	Squamous cell carcinoma	NA		Not specified	Whole exome screening
	IGC-02-1095	2662277	64	184	248	2.825	2.485	0.88	-0.0556921	Weak negative	0.0556921	0.85427		NA		NA	Unknown	NA		Lung (Carcinoma; Adenocarcinoma)	Adenocarcinoma	primary	0	surgery fresh/frozen	Whole exome screening
	TCGA-34-A5IX-01	2385871	64	201	265	2.825	2.715	0.96	-0.0172486	No selection	0.0172486	0.274434	80	NA		NA	Male	NA		Lung (Carcinoma; Squamous cell carcinoma)	Squamous cell carcinoma	primary	0	Not specified	Whole exome screening
	S00934_1	2480830	64	205	269	2.825	2.769	0.98	-0.0086955	No selection	0.0086955	0.139628	59	NA		NA	Female	IV	4	Lung (Carcinoma; Small cell carcinoma)	Small cell	primary	0	surgery fresh/frozen	Whole genome screening
	IGC-10-1132	2662342	64	223	287	2.825	3.012	1.07	0.0278365	No selection	0.0278365	-0.459586		NA		NA	Unknown	NA		Lung (Carcinoma; Adenocarcinoma)	Adenocarcinoma	primary	0	surgery fresh/frozen	Whole exome screening
	TCGA-49-4505-01	2194761	64	158	222	2.825	2.134	0.76	-0.121824	Weak negative	0.121824	1.76361	61	NA		NA	Female	NA		Lung (Carcinoma; Adenocarcinoma)	Adenocarcinoma	NA		Not specified	Whole exome screening
	TCGA-85-8666-01	2195131	64	175	239	2.825	2.364	0.84	-0.077371	Weak negative	0.077371	1.16589	65	NA		NA	Male	NA		Lung (Carcinoma; Squamous cell carcinoma)	Squamous cell carcinoma	NA		Not specified	Whole exome screening
	TCGA-95-A4VK-01	2194798	64	189	253	2.825	2.553	0.9	-0.0439676	No selection	0.0439676	0.682553	74	NA		NA	Female	NA		Lung (Carcinoma; Adenocarcinoma)	Adenocarcinoma	NA		Not specified	Whole exome screening
	TCGA-77-6845-01	2195156	64	197	261	2.825	2.661	0.94	-0.0259736	No selection	0.0259736	0.409853	69	NA		NA	Male	NA		Lung (Carcinoma; Squamous cell carcinoma)	Squamous cell carcinoma	NA		Not specified	Whole exome screening
	2296_T	2194915	64	211	275	2.825	2.85	1.01	0.00382641	No selection	0.00382641	-0.0614469		NA		NA	Unknown	NA		Lung (Carcinoma; Squamous cell carcinoma)	Squamous cell carcinoma	NA		Not specified	Whole exome screening
	S02249_1	2480880	63	161	224	2.781	2.175	0.78	-0.106742	Weak negative	0.106742	1.55465	74	Ex smoker	Smoker	Caucasian	Male	IIIA	3	Lung (Carcinoma; Small cell carcinoma)	Small cell	primary	0	surgery fresh/frozen	Whole genome screening
	TCGA-63-A5ML-01	2385881	63	177	240	2.781	2.391	0.86	-0.0656214	Weak negative	0.0656214	0.991119	68	NA		NA	Male	NA		Lung (Carcinoma; Squamous cell carcinoma)	Squamous cell carcinoma	primary	0	Not specified	Whole exome screening
	TCGA-33-4587-01	2195029	63	157	220	2.781	2.121	0.76	-0.11766	Weak negative	0.11766	1.69725	63	NA		NA	Female	NA		Lung (Carcinoma; Squamous cell carcinoma)	Squamous cell carcinoma	NA		Not specified	Whole exome screening
	TCGA-85-8287-01	2195185	63	200	263	2.781	2.701	0.97	-0.0126764	No selection	0.0126764	0.199494	72	NA		NA	Male	NA		Lung (Carcinoma; Squamous cell carcinoma)	Squamous cell carcinoma	NA		Not specified	Whole exome screening
	J10_T	2194943	63	229	292	2.781	3.093	1.11	0.0461789	No selection	0.0461789	-0.769392		NA		NA	Unknown	NA		Lung (Carcinoma; Squamous cell carcinoma)	Squamous cell carcinoma	NA		Not specified	Whole exome screening
	IGC-10-1143	2662344	62	164	226	2.737	2.215	0.81	-0.0919011	Weak negative	0.0919011	1.34379		NA		NA	Unknown	NA		Lung (Carcinoma; Adenocarcinoma)	Adenocarcinoma	primary	0	surgery fresh/frozen	Whole exome screening
	S02351_1	2480911	62	164	226	2.737	2.215	0.81	-0.0919011	Weak negative	0.0919011	1.34379	57	Ex smoker	Smoker	Asian	Male	IB	1	Lung (Carcinoma; Small cell carcinoma)	Small cell	primary	0	surgery fresh/frozen	Whole genome screening
	TCGA-46-3767-01	1781793	62	169	231	2.737	2.283	0.83	-0.0787689	Weak negative	0.0787689	1.16632	76	NA		NA	Male	NA		Lung (Carcinoma; Squamous cell carcinoma)	Squamous cell carcinoma	primary	0	fresh/frozen - NOS	Whole genome screening
	TCGA-77-A5G8-01	2263116	62	169	231	2.737	2.283	0.83	-0.0787689	Weak negative	0.0787689	1.16632	70	NA		NA	Male	NA		Lung (Carcinoma; Squamous cell carcinoma)	Squamous cell carcinoma	primary	0	Not specified	Whole exome screening
	S02294_1	2480898	62	171	233	2.737	2.31	0.84	-0.0736628	Weak negative	0.0736628	1.09563	61	Current smoker	Smoker	NA	Female	IB	1	Lung (Carcinoma; Small cell carcinoma)	Small cell	primary	0	surgery fresh/frozen	Whole genome screening
	4095_T	2194955	62	160	222	2.737	2.161	0.79	-0.10262	Weak negative	0.10262	1.48656		NA		NA	Unknown	NA		Lung (Carcinoma; Squamous cell carcinoma)	Squamous cell carcinoma	NA		Not specified	Whole exome screening
	TCGA-63-7021-01	2195239	62	193	255	2.737	2.607	0.95	-0.0211338	No selection	0.0211338	0.329156		NA		NA	Male	NA		Lung (Carcinoma; Squamous cell carcinoma)	Squamous cell carcinoma	NA		Not specified	Whole exome screening
	TCGA-37-A5EN-01	2457466	61	172	233	2.693	2.323	0.86	-0.0641871	Weak negative	0.0641871	0.953322	59	NA		NA	Male	NA		Lung (Carcinoma; Squamous cell carcinoma)	Squamous cell carcinoma	primary	0	Not specified	Whole exome screening
	TCGA-63-A5MT-01	2385887	61	173	234	2.693	2.337	0.87	-0.0615776	Weak negative	0.0615776	0.917918	74	NA		NA	Male	NA		Lung (Carcinoma; Squamous cell carcinoma)	Squamous cell carcinoma	primary	0	Not specified	Whole exome screening
	IGC-04-1186	2662314	61	178	239	2.693	2.404	0.89	-0.0493019	No selection	0.0493019	0.741546		NA		NA	Unknown	NA		Lung (Carcinoma; Adenocarcinoma)	Adenocarcinoma	primary	0	surgery fresh/frozen	Whole exome screening
	S02219_1	2480870	61	181	242	2.693	2.445	0.91	-0.0419575	No selection	0.0419575	0.636235		Current smoker	Smoker	Caucasian	Male	IIIA	3	Lung (Carcinoma; Small cell carcinoma)	Small cell	primary	0	surgery fresh/frozen	Whole genome screening
	TCGA-85-7696-01	2195128	61	159	220	2.693	2.148	0.8	-0.0982021	Weak negative	0.0982021	1.41756	64	NA		NA	Male	NA		Lung (Carcinoma; Squamous cell carcinoma)	Squamous cell carcinoma	NA		Not specified	Whole exome screening
	TCGA-83-5908-01	2194752	61	171	232	2.693	2.31	0.86	-0.0666244	Weak negative	0.0666244	0.988769	59	NA		NA	Female	NA		Lung (Carcinoma; Adenocarcinoma)	Adenocarcinoma	NA		Not specified	Whole exome screening
	TCGA-56-8504-01	2195202	61	180	241	2.693	2.431	0.9	-0.0444514	No selection	0.0444514	0.671296	74	NA		NA	Male	NA		Lung (Carcinoma; Squamous cell carcinoma)	Squamous cell carcinoma	NA		Not specified	Whole exome screening
	TCGA-94-8035-01	2385892	60	153	213	2.648	2.067	0.78	-0.107578	Weak negative	0.107578	1.52933	64	NA		NA	Male	NA		Lung (Carcinoma; Squamous cell carcinoma)	Squamous cell carcinoma	primary	0	Not specified	Whole exome screening
	LU-1991	2478820	60	171	231	2.648	2.31	0.87	-0.059306	Weak negative	0.059306	0.880551	74	Ex smoker	Smoker	NA	Unknown	IIB	2	Lung (Carcinoma; Adenocarcinoma)	Adenocarcinoma	primary	0	Not specified	Whole exome screening
	TCGA-34-2600-01	1781179	60	194	254	2.648	2.62	0.99	-0.00461669	No selection	0.00461669	0.0723175	76	NA		NA	Female	NA		Lung (Carcinoma; Squamous cell carcinoma)	Squamous cell carcinoma	primary	0	fresh/frozen - NOS	Whole genome screening
	281LC	2637235	60	130	190	2.648	1.756	0.66	-0.178393	Weak negative	0.178393	2.38039	65	Smoker	Smoker	Chinese	Male	IIIA	3	Lung (Carcinoma; Squamous cell carcinoma)	Squamous cell carcinoma	Not specified		surgery fresh/frozen	Whole exome screening
	TCGA-79-5596-01	2195241	60	139	199	2.648	1.877	0.71	-0.149454	Weak negative	0.149454	2.04433		NA		NA	Male	NA		Lung (Carcinoma; Squamous cell carcinoma)	Squamous cell carcinoma	NA		Not specified	Whole exome screening
	5	2640409	60	152	212	2.648	2.053	0.78	-0.110529	Weak negative	0.110529	1.56581	68	Non smoker	Non smoker	Jewish	Male	1A	1	Lung (Carcinoma; Adenocarcinoma)	Adenocarcinoma	NA		Not specified	Whole exome screening
	TCGA-58-8386-01	2195212	60	188	248	2.648	2.539	0.96	-0.0182553	No selection	0.0182553	0.280986	75	NA		NA	Male	NA		Lung (Carcinoma; Squamous cell carcinoma)	Squamous cell carcinoma	NA		Not specified	Whole exome screening
	J33_T	2195001	60	195	255	2.648	2.634	0.99	-0.00230221	No selection	0.00230221	0.0376854		NA		NA	Unknown	NA		Lung (Carcinoma; Squamous cell carcinoma)	Squamous cell carcinoma	NA		Not specified	Whole exome screening
	TCGA-33-A5GW-01	2385863	59	134	193	2.604	1.81	0.7	-0.157962	Weak negative	0.157962	2.12785	67	NA		NA	Male	NA		Lung (Carcinoma; Squamous cell carcinoma)	Squamous cell carcinoma	primary	0	Not specified	Whole exome screening
	TCGA-37-3783-01	1781334	59	141	200	2.604	1.904	0.73	-0.135974	Weak negative	0.135974	1.8661	51	NA		NA	Male	NA		Lung (Carcinoma; Squamous cell carcinoma)	Squamous cell carcinoma	primary	0	fresh/frozen - NOS	Whole genome screening
	TCGA-34-5241-01	1781298	59	142	201	2.604	1.918	0.74	-0.132792	Weak negative	0.132792	1.8289	79	NA		NA	Male	NA		Lung (Carcinoma; Squamous cell carcinoma)	Squamous cell carcinoma	primary	0	fresh/frozen - NOS	Whole genome screening
	TCGA-21-5787-01	1780681	59	157	216	2.604	2.121	0.81	-0.0891003	Weak negative	0.0891003	1.27676	65	NA		NA	Male	NA		Lung (Carcinoma; Squamous cell carcinoma)	Squamous cell carcinoma	primary	0	fresh/frozen - NOS	Whole genome screening
	IGC-10-1179	2662347	59	158	217	2.604	2.134	0.82	-0.0864466	Weak negative	0.0864466	1.24033		NA		NA	Unknown	NA		Lung (Carcinoma; Adenocarcinoma)	Adenocarcinoma	primary	0	surgery fresh/frozen	Whole exome screening
	IGC-11-1102	2662355	59	168	227	2.604	2.269	0.87	-0.0598065	Weak negative	0.0598065	0.878574		NA		NA	Unknown	NA		Lung (Carcinoma; Adenocarcinoma)	Adenocarcinoma	primary	0	surgery fresh/frozen	Whole exome screening
	S00825_1	2480816	59	175	234	2.604	2.364	0.91	-0.0419935	No selection	0.0419935	0.628055	59	Current smoker	Smoker	Caucasian	Male	IIIA	3	Lung (Carcinoma; Small cell carcinoma)	Small cell	primary	0	surgery fresh/frozen	Whole genome screening
	TCGA-94-A5I4-01	2385894	59	178	237	2.604	2.404	0.92	-0.0347065	No selection	0.0347065	0.521359	61	NA		NA	Male	NA		Lung (Carcinoma; Squamous cell carcinoma)	Squamous cell carcinoma	primary	0	Not specified	Whole exome screening
	TCGA-66-2756-01	1782561	59	180	239	2.604	2.431	0.93	-0.029856	No selection	0.029856	0.45045	68	NA		NA	Male	NA		Lung (Carcinoma; Squamous cell carcinoma)	Squamous cell carcinoma	primary	0	fresh/frozen - NOS	Whole genome screening
	S01563_1	2480855	59	227	286	2.604	3.066	1.18	0.0709312	Weak positive	0.0709312	-1.16741	53	NA		NA	Male	NA		Lung (Carcinoma; Small cell carcinoma)	Small cell	primary	0	surgery fresh/frozen	Whole exome screening
	TCGA-63-7022-01	2195066	59	131	190	2.604	1.769	0.68	-0.167913	Weak negative	0.167913	2.24077		NA		NA	Female	NA		Lung (Carcinoma; Squamous cell carcinoma)	Squamous cell carcinoma	NA		Not specified	Whole exome screening
	TCGA-22-4609-01	2195227	59	147	206	2.604	1.985	0.76	-0.11788	Weak negative	0.11788	1.64365	81	NA		NA	Male	NA		Lung (Carcinoma; Squamous cell carcinoma)	Squamous cell carcinoma	NA		Not specified	Whole exome screening
	TCGA-43-7658-01	2195054	59	153	212	2.604	2.067	0.79	-0.100301	Weak negative	0.100301	1.42295	75	NA		NA	Female	NA		Lung (Carcinoma; Squamous cell carcinoma)	Squamous cell carcinoma	NA		Not specified	Whole exome screening
	TCGA-43-8115-01	2195044	59	159	218	2.604	2.148	0.82	-0.0836067	Weak negative	0.0836067	1.20394	72	NA		NA	Female	NA		Lung (Carcinoma; Squamous cell carcinoma)	Squamous cell carcinoma	NA		Not specified	Whole exome screening
	TCGA-56-A4BW-01	2195083	59	163	222	2.604	2.202	0.85	-0.0728237	Weak negative	0.0728237	1.05888	55	NA		NA	Male	NA		Lung (Carcinoma; Squamous cell carcinoma)	Squamous cell carcinoma	NA		Not specified	Whole exome screening
	TCGA-22-5483-01	2195200	59	173	232	2.604	2.337	0.9	-0.0469823	No selection	0.0469823	0.699407	74	NA		NA	Male	NA		Lung (Carcinoma; Squamous cell carcinoma)	Squamous cell carcinoma	NA		Not specified	Whole exome screening
	TCGA-55-6981-01	1914008	58	140	198	2.56	1.891	0.74	-0.131548	Weak negative	0.131548	1.79809	53	NA		NA	Female	NA		Lung; Right upper lobe (Carcinoma; Adenocarcinoma)	Adenocarcinoma	primary	0	fresh/frozen - NOS	Whole genome screening
	TCGA-NC-A5HL-01	2385908	58	157	215	2.56	2.121	0.83	-0.0816993	Weak negative	0.0816993	1.16822	73	NA		NA	Male	NA		Lung (Carcinoma; Squamous cell carcinoma)	Squamous cell carcinoma	primary	0	Not specified	Whole exome screening
	TCGA-33-6737-01	1781144	58	165	223	2.56	2.229	0.87	-0.0601299	Weak negative	0.0601299	0.876627	71	NA		NA	Male	NA		Lung (Carcinoma; Squamous cell carcinoma)	Squamous cell carcinoma	primary	0	fresh/frozen - NOS	Whole genome screening
	TCGA-63-A5MH-01	2385878	58	167	225	2.56	2.256	0.88	-0.0549009	Weak negative	0.0549009	0.804197	68	NA		NA	Male	NA		Lung (Carcinoma; Squamous cell carcinoma)	Squamous cell carcinoma	primary	0	Not specified	Whole exome screening
	TCGA-33-AAS8-01	2385864	58	177	235	2.56	2.391	0.93	-0.0296604	No selection	0.0296604	0.4448	59	NA		NA	Female	NA		Lung (Carcinoma; Squamous cell carcinoma)	Squamous cell carcinoma	primary	0	Not specified	Whole exome screening
	TCGA-77-8130-01	2195157	58	138	196	2.56	1.864	0.73	-0.137794	Weak negative	0.137794	1.87313	69	NA		NA	Male	NA		Lung (Carcinoma; Squamous cell carcinoma)	Squamous cell carcinoma	NA		Not specified	Whole exome screening
	TCGA-77-6844-01	2195205	58	142	200	2.56	1.918	0.75	-0.125391	Weak negative	0.125391	1.72325	74	NA		NA	Male	NA		Lung (Carcinoma; Squamous cell carcinoma)	Squamous cell carcinoma	NA		Not specified	Whole exome screening
	TCGA-56-A5DS-01	2195046	58	154	212	2.56	2.08	0.81	-0.0901766	Weak negative	0.0901766	1.27836	72	NA		NA	Female	NA		Lung (Carcinoma; Squamous cell carcinoma)	Squamous cell carcinoma	NA		Not specified	Whole exome screening
	TCGA-55-8204-01	2194818	58	162	220	2.56	2.188	0.85	-0.0681926	Weak negative	0.0681926	0.985623	87	NA		NA	Female	NA		Lung (Carcinoma; Adenocarcinoma)	Adenocarcinoma	NA		Not specified	Whole exome screening
	856LC	2637290	58	171	229	2.56	2.31	0.9	-0.044628	No selection	0.044628	0.65989	72	Non smoker	Non smoker	Chinese	Male	1A	1	Lung (Carcinoma; Squamous cell carcinoma)	Squamous cell carcinoma	Not specified		surgery fresh/frozen	Whole exome screening
	TCGA-63-A5MU-01	2385888	57	153	210	2.516	2.067	0.82	-0.0853702	Weak negative	0.0853702	1.20594	48	NA		NA	Male	NA		Lung (Carcinoma; Squamous cell carcinoma)	Squamous cell carcinoma	primary	0	Not specified	Whole exome screening
	S02245_1	2480877	57	155	212	2.516	2.094	0.83	-0.079734	Weak negative	0.079734	1.132	63	Current smoker	Smoker	Caucasian	Female	IA	1	Lung (Carcinoma; Small cell carcinoma)	Small cell	primary	0	surgery fresh/frozen	Whole genome screening
	IGC-10-1282	2662351	57	177	234	2.516	2.391	0.95	-0.0221311	No selection	0.0221311	0.331227		NA		NA	Unknown	NA		Lung (Carcinoma; Adenocarcinoma)	Adenocarcinoma	primary	0	surgery fresh/frozen	Whole exome screening
	S01512_1	2480850	57	239	296	2.516	3.228	1.28	0.108223	Weak positive	0.108223	-1.81045	64	Current smoker	Smoker	Caucasian	Male	IA	1	Lung (Carcinoma; Small cell carcinoma)	Small cell	primary	0	surgery fresh/frozen	Whole exome screening
	3498_T	2194950	57	109	166	2.516	1.472	0.59	-0.232803	Strong negative	0.232803	2.88464		NA		NA	Unknown	NA		Lung (Carcinoma; Squamous cell carcinoma)	Squamous cell carcinoma	NA		Not specified	Whole exome screening
	96LC	2637212	57	170	227	2.516	2.296	0.91	-0.0397388	No selection	0.0397388	0.583545	69	Smoker	Smoker	Chinese	Male	1A	1	Lung (Carcinoma; Squamous cell carcinoma)	Squamous cell carcinoma	Not specified		surgery fresh/frozen	Whole exome screening
	TCGA-52-7809-01	2195201	57	188	245	2.516	2.539	1.01	0.00395206	No selection	0.00395206	-0.0607541	74	NA		NA	Male	NA		Lung (Carcinoma; Squamous cell carcinoma)	Squamous cell carcinoma	NA		Not specified	Whole exome screening
	S00356_1	2480812	56	158	214	2.472	2.134	0.86	-0.0638541	Weak negative	0.0638541	0.909779	54	Current smoker	Smoker	NA	Female	IIIA	3	Lung (Carcinoma; Small cell carcinoma)	Small cell	primary	0	surgery fresh/frozen	Whole exome screening
	IGC-03-1030	2662287	56	185	241	2.472	2.499	1.01	0.00471779	No selection	0.00471779	-0.0708649		NA		NA	Unknown	NA		Lung (Carcinoma; Adenocarcinoma)	Adenocarcinoma	primary	0	surgery fresh/frozen	Whole exome screening
	S02296_1	2480900	56	191	247	2.472	2.58	1.04	0.0185712	No selection	0.0185712	-0.284184	70	Current smoker	Smoker	NA	Male	IA	1	Lung (Carcinoma; Small cell carcinoma)	Small cell	primary	0	surgery fresh/frozen	Whole genome screening
	3402_T	2194920	56	117	173	2.472	1.58	0.64	-0.194391	Weak negative	0.194391	2.46867		NA		NA	Unknown	NA		Lung (Carcinoma; Squamous cell carcinoma)	Squamous cell carcinoma	NA		Not specified	Whole exome screening
	TCGA-58-8387-01	2195100	56	120	176	2.472	1.621	0.66	-0.183265	Weak negative	0.183265	2.35156	60	NA		NA	Male	NA		Lung (Carcinoma; Squamous cell carcinoma)	Squamous cell carcinoma	NA		Not specified	Whole exome screening
	371LC	2637250	56	145	201	2.472	1.958	0.79	-0.101236	Weak negative	0.101236	1.39459	58	Smoker	Smoker	Chinese	Male	IIA	2	Lung (Carcinoma; Squamous cell carcinoma)	Squamous cell carcinoma	Not specified		surgery fresh/frozen	Whole exome screening
	TCGA-44-3917-01	2194736	56	168	224	2.472	2.269	0.92	-0.037214	No selection	0.037214	0.542538	33	NA		NA	Female	NA		Lung (Carcinoma; Adenocarcinoma)	Adenocarcinoma	NA		Not specified	Whole exome screening
	TCGA-55-A494-01	2194763	56	177	233	2.472	2.391	0.97	-0.0144689	No selection	0.0144689	0.216115	61	NA		NA	Female	NA		Lung (Carcinoma; Adenocarcinoma)	Adenocarcinoma	NA		Not specified	Whole exome screening
	TCGA-85-7843-01	2195075	56	182	238	2.472	2.458	0.99	-0.00246659	No selection	0.00246659	0.0364075	50	NA		NA	Male	NA		Lung (Carcinoma; Squamous cell carcinoma)	Squamous cell carcinoma	NA		Not specified	Whole exome screening
	TCGA-34-2609-01	2195228	56	188	244	2.472	2.539	1.03	0.0116142	No selection	0.0116142	-0.177727	81	NA		NA	Male	NA		Lung (Carcinoma; Squamous cell carcinoma)	Squamous cell carcinoma	NA		Not specified	Whole exome screening
	TCGA-66-2767-01	1782675	55	125	180	2.428	1.688	0.7	-0.157876	Weak negative	0.157876	2.05115	62	NA		NA	Male	NA		Lung (Carcinoma; Squamous cell carcinoma)	Squamous cell carcinoma	primary	0	fresh/frozen - NOS	Whole genome screening
	TCGA-33-4532-01	1781045	55	129	184	2.428	1.742	0.72	-0.144201	Weak negative	0.144201	1.89598	68	NA		NA	Male	NA		Lung (Carcinoma; Squamous cell carcinoma)	Squamous cell carcinoma	primary	0	fresh/frozen - NOS	Whole genome screening
	TCGA-63-A5MJ-01	2385880	55	131	186	2.428	1.769	0.73	-0.137521	Weak negative	0.137521	1.81872	54	NA		NA	Male	NA		Lung (Carcinoma; Squamous cell carcinoma)	Squamous cell carcinoma	primary	0	Not specified	Whole exome screening
	TCGA-33-AASJ-01	2385868	55	137	192	2.428	1.85	0.76	-0.118077	Weak negative	0.118077	1.58826	60	NA		NA	Male	NA		Lung (Carcinoma; Squamous cell carcinoma)	Squamous cell carcinoma	primary	0	Not specified	Whole exome screening
	TCGA-66-2759-01	1782609	55	149	204	2.428	2.012	0.83	-0.0816207	Weak negative	0.0816207	1.13307	66	NA		NA	Male	NA		Lung (Carcinoma; Squamous cell carcinoma)	Squamous cell carcinoma	primary	0	fresh/frozen - NOS	Whole genome screening
	S02244_1	2480876	55	171	226	2.428	2.31	0.95	-0.0216367	No selection	0.0216367	0.317675	53	NA		Caucasian	Male	IV	4	Lung (Carcinoma; Small cell carcinoma)	Small cell	primary	0	surgery fresh/frozen	Whole genome screening
	TCGA-56-8304-01	2385872	55	171	226	2.428	2.31	0.95	-0.0216367	No selection	0.0216367	0.317675	73	NA		NA	Female	NA		Lung (Carcinoma; Squamous cell carcinoma)	Squamous cell carcinoma	primary	0	Not specified	Whole exome screening
	13280	2478831	55	171	226	2.428	2.31	0.95	-0.0216367	No selection	0.0216367	0.317675	69	Smoker	Smoker	Caucasian	Unknown	IA	1	Lung (Carcinoma; Squamous cell carcinoma)	Squamous cell carcinoma	primary	0	Not specified	Whole exome screening
	254891	2144492	55	116	171	2.428	1.567	0.65	-0.19018	Weak negative	0.19018	2.40357	67	Smoker	Smoker	NA	Female	IB	1	Lung (Carcinoma; Squamous cell carcinoma)	Squamous cell carcinoma	NA		Not specified	Whole exome screening
	TCGA-85-A4CN-01	2195014	55	128	183	2.428	1.729	0.71	-0.147454	Weak negative	0.147454	1.93469	56	NA		NA	Female	NA		Lung (Carcinoma; Squamous cell carcinoma)	Squamous cell carcinoma	NA		Not specified	Whole exome screening
	TCGA-58-A46N-01	2195076	55	142	197	2.428	1.918	0.79	-0.1024	Weak negative	0.1024	1.39767	52	NA		NA	Male	NA		Lung (Carcinoma; Squamous cell carcinoma)	Squamous cell carcinoma	NA		Not specified	Whole exome screening
	TCGA-56-8629-01	2195118	55	159	214	2.428	2.148	0.88	-0.0532144	Weak negative	0.0532144	0.759438	63	NA		NA	Male	NA		Lung (Carcinoma; Squamous cell carcinoma)	Squamous cell carcinoma	NA		Not specified	Whole exome screening
	TCGA-39-5016-01	1781500	54	128	182	2.384	1.729	0.73	-0.139511	Weak negative	0.139511	1.82619	44	NA		NA	Male	NA		Lung (Carcinoma; Squamous cell carcinoma)	Squamous cell carcinoma	primary	0	fresh/frozen - NOS	Whole genome screening
	TCGA-51-4079-01	1781859	54	139	193	2.384	1.877	0.79	-0.103842	Weak negative	0.103842	1.40094	73	NA		NA	Female	NA		Lung (Carcinoma; Squamous cell carcinoma)	Squamous cell carcinoma	primary	0	fresh/frozen - NOS	Whole genome screening
	TCGA-33-A4WN-01	2385862	54	142	196	2.384	1.918	0.8	-0.0944576	Weak negative	0.0944576	1.28612	60	NA		NA	Male	NA		Lung (Carcinoma; Squamous cell carcinoma)	Squamous cell carcinoma	primary	0	Not specified	Whole exome screening
	TCGA-63-A5MI-01	2385879	54	157	211	2.384	2.121	0.89	-0.0507656	Weak negative	0.0507656	0.719156	65	NA		NA	Male	NA		Lung (Carcinoma; Squamous cell carcinoma)	Squamous cell carcinoma	primary	0	Not specified	Whole exome screening
	TCGA-NC-A5HK-01	2385907	54	213	267	2.384	2.877	1.21	0.0816336	Weak positive	0.0816336	-1.2995	58	NA		NA	Female	NA		Lung (Carcinoma; Squamous cell carcinoma)	Squamous cell carcinoma	primary	0	Not specified	Whole exome screening
	TCGA-85-A511-01	2195116	54	143	197	2.384	1.931	0.81	-0.091524	Weak negative	0.091524	1.24795	62	NA		NA	Male	NA		Lung (Carcinoma; Squamous cell carcinoma)	Squamous cell carcinoma	NA		Not specified	Whole exome screening
	3765_T	2194964	54	145	199	2.384	1.958	0.82	-0.0854936	Weak negative	0.0854936	1.17178		NA		NA	Unknown	NA		Lung (Carcinoma; Squamous cell carcinoma)	Squamous cell carcinoma	NA		Not specified	Whole exome screening
	TCGA-63-7020-01	2195238	54	147	201	2.384	1.985	0.83	-0.0795457	Weak negative	0.0795457	1.09581		NA		NA	Male	NA		Lung (Carcinoma; Squamous cell carcinoma)	Squamous cell carcinoma	NA		Not specified	Whole exome screening
	783_T	2194971	54	148	202	2.384	1.999	0.84	-0.0764935	Weak negative	0.0764935	1.05791		NA		NA	Unknown	NA		Lung (Carcinoma; Squamous cell carcinoma)	Squamous cell carcinoma	NA		Not specified	Whole exome screening
	TCGA-85-8049-01	2195090	54	149	203	2.384	2.012	0.84	-0.0736783	Weak negative	0.0736783	1.02006	57	NA		NA	Male	NA		Lung (Carcinoma; Squamous cell carcinoma)	Squamous cell carcinoma	NA		Not specified	Whole exome screening
	TCGA-85-8664-01	2195195	54	152	206	2.384	2.053	0.86	-0.0649173	Weak negative	0.0649173	0.906834	73	NA		NA	Male	NA		Lung (Carcinoma; Squamous cell carcinoma)	Squamous cell carcinoma	NA		Not specified	Whole exome screening
	TCGA-44-3396-01	2194797	54	154	208	2.384	2.08	0.87	-0.0592429	Weak negative	0.0592429	0.831608	74	NA		NA	Female	NA		Lung (Carcinoma; Adenocarcinoma)	Adenocarcinoma	NA		Not specified	Whole exome screening
	J87_T	2194979	54	162	216	2.384	2.188	0.92	-0.0372589	No selection	0.0372589	0.532761		NA		NA	Unknown	NA		Lung (Carcinoma; Squamous cell carcinoma)	Squamous cell carcinoma	NA		Not specified	Whole exome screening
	TCGA-77-8139-01	2195183	54	163	217	2.384	2.202	0.92	-0.0344889	No selection	0.0344889	0.495634	72	NA		NA	Male	NA		Lung (Carcinoma; Squamous cell carcinoma)	Squamous cell carcinoma	NA		Not specified	Whole exome screening
	TCGA-55-7724-01	2194804	54	179	233	2.384	2.418	1.01	0.00615004	No selection	0.00615004	-0.091645	76	NA		NA	Female	NA		Lung (Carcinoma; Adenocarcinoma)	Adenocarcinoma	NA		Not specified	Whole exome screening
	TCGA-85-8352-01	2195144	54	199	253	2.384	2.688	1.13	0.052123	Weak positive	0.052123	-0.808523	67	NA		NA	Male	NA		Lung (Carcinoma; Squamous cell carcinoma)	Squamous cell carcinoma	NA		Not specified	Whole exome screening
	A3	2409501	54	202	256	2.384	2.728	1.14	0.0585381	Weak positive	0.0585381	-0.914467	61	Smoking status	Smoker	Chinese	Male	IIA	2	Lung (Carcinoma; Adenocarcinoma)	Adenocarcinoma	Not specified		surgery fresh/frozen	Whole exome screening
	LN1	2838954	53	121	174	2.34	1.634	0.7	-0.155964	Weak negative	0.155964	1.99191	50	Non smoker	Non smoker	African American	Male	NA		Lung; Left lower lobe (Carcinoma; Adenocarcinoma)	Adenocarcinoma	Metastases	1	surgery fresh/frozen	Whole exome screening
	TCGA-18-3419-01	1780410	53	116	169	2.34	1.567	0.67	-0.174147	Weak negative	0.174147	2.19064	73	NA		NA	Male	NA		Lung (Carcinoma; Squamous cell carcinoma)	Squamous cell carcinoma	primary	0	fresh/frozen - NOS	Whole genome screening
	IGC-09-1178	2662335	53	144	197	2.34	1.945	0.83	-0.0802963	Weak negative	0.0802963	1.09626		NA		NA	Unknown	NA		Lung (Carcinoma; Adenocarcinoma)	Adenocarcinoma	primary	0	surgery fresh/frozen	Whole exome screening
	IGC-04-1081	2662298	53	154	207	2.34	2.08	0.89	-0.0511525	Weak negative	0.0511525	0.715963		NA		NA	Unknown	NA		Lung (Carcinoma; Adenocarcinoma)	Adenocarcinoma	primary	0	surgery fresh/frozen	Whole exome screening
	S00831_1	2480820	53	155	208	2.34	2.094	0.89	-0.0482392	No selection	0.0482392	0.678226	63	Ex smoker	Smoker	Caucasian	Male	IV	4	Lung (Carcinoma; Small cell carcinoma)	Small cell	primary	0	surgery fresh/frozen	Whole genome screening
	TCGA-18-3414-01	1780355	53	173	226	2.34	2.337	1	-0.000557145	No selection	0.000557145	0.0078133	73	NA		NA	Male	NA		Lung (Carcinoma; Squamous cell carcinoma)	Squamous cell carcinoma	primary	0	fresh/frozen - NOS	Whole genome screening
	IGC-02-1054	2662276	53	177	230	2.34	2.391	1.02	0.00936372	No selection	0.00936372	-0.138945		NA		NA	Unknown	NA		Lung (Carcinoma; Adenocarcinoma)	Adenocarcinoma	primary	0	surgery fresh/frozen	Whole exome screening
	TCGA-NC-A5HO-01	2385910	53	178	231	2.34	2.404	1.03	0.0117186	No selection	0.0117186	-0.175512	70	NA		NA	Female	NA		Lung (Carcinoma; Squamous cell carcinoma)	Squamous cell carcinoma	primary	0	Not specified	Whole exome screening
	TCGA-77-8008-01	2195149	53	122	175	2.34	1.648	0.7	-0.152259	Weak negative	0.152259	1.95234	68	NA		NA	Male	NA		Lung (Carcinoma; Squamous cell carcinoma)	Squamous cell carcinoma	NA		Not specified	Whole exome screening
	TCGA-77-7139-01	2195086	53	135	188	2.34	1.823	0.78	-0.108429	Weak negative	0.108429	1.44318	56	NA		NA	Male	NA		Lung (Carcinoma; Squamous cell carcinoma)	Squamous cell carcinoma	NA		Not specified	Whole exome screening
	2734_T	2194947	53	145	198	2.34	1.958	0.84	-0.0774032	Weak negative	0.0774032	1.05799		NA		NA	Unknown	NA		Lung (Carcinoma; Squamous cell carcinoma)	Squamous cell carcinoma	NA		Not specified	Whole exome screening
	951_T	2194997	53	199	252	2.34	2.688	1.15	0.0602134	Weak positive	0.0602134	-0.932301		NA		NA	Unknown	NA		Lung (Carcinoma; Squamous cell carcinoma)	Squamous cell carcinoma	NA		Not specified	Whole exome screening
	2910983	2910983	52	94	146	2.295	1.27	0.55	-0.256979	Strong negative	0.256979	2.98015	64	Ex smoker	Smoker	NA	Female	NA		Lung (Carcinoma; Small cell carcinoma)	Small cell	Metastases	1	surgery-fixed	Whole exome screening
	TCGA-63-A5MR-01	2385885	52	126	178	2.295	1.702	0.74	-0.129823	Weak negative	0.129823	1.68345	70	NA		NA	Female	NA		Lung (Carcinoma; Squamous cell carcinoma)	Squamous cell carcinoma	primary	0	Not specified	Whole exome screening
	TCGA-63-A5MP-01	2385884	52	134	186	2.295	1.81	0.79	-0.103104	Weak negative	0.103104	1.36897	56	NA		NA	Male	NA		Lung (Carcinoma; Squamous cell carcinoma)	Squamous cell carcinoma	primary	0	Not specified	Whole exome screening
	TCGA-64-5781-01	1780196	52	135	187	2.295	1.823	0.79	-0.099996	Weak negative	0.099996	1.32992	55	NA		NA	Female	NA		Lung (Carcinoma; Adenocarcinoma)	Adenocarcinoma	primary	0	fresh/frozen - NOS	Whole genome screening
	TCGA-XC-AA0X-01	2339898	52	136	188	2.295	1.837	0.8	-0.0966735	Weak negative	0.0966735	1.29092	77	NA		NA	Female	NA		Lung (Carcinoma; Squamous cell carcinoma)	Squamous cell carcinoma	primary	0	Not specified	Whole exome screening
	IGC-04-1162	2662307	52	148	200	2.295	1.999	0.87	-0.0599699	Weak negative	0.0599699	0.827406		NA		NA	Unknown	NA		Lung (Carcinoma; Adenocarcinoma)	Adenocarcinoma	primary	0	surgery fresh/frozen	Whole exome screening
	S00832_1	2480821	52	149	201	2.295	2.012	0.88	-0.0571547	Weak negative	0.0571547	0.78914	70	Current smoker	Smoker	Caucasian	Male	IIB	2	Lung (Carcinoma; Small cell carcinoma)	Small cell	primary	0	surgery fresh/frozen	Whole genome screening
	IGC-04-1167	2662308	52	150	202	2.295	2.026	0.88	-0.0541432	Weak negative	0.0541432	0.750929		NA		NA	Unknown	NA		Lung (Carcinoma; Adenocarcinoma)	Adenocarcinoma	primary	0	surgery fresh/frozen	Whole exome screening
	IGC-11-1114	2662357	52	169	221	2.295	2.283	0.99	-0.00227678	No selection	0.00227678	0.0350832		NA		NA	Unknown	NA		Lung (Carcinoma; Adenocarcinoma)	Adenocarcinoma	primary	0	surgery fresh/frozen	Whole exome screening
	TCGA-44-3918-01	1780116	52	178	230	2.295	2.404	1.05	0.0201518	No selection	0.0201518	-0.297464	60	NA		NA	Female	NA		Lung (Carcinoma; Adenocarcinoma)	Adenocarcinoma	primary	0	fresh/frozen - NOS	Whole genome screening
	TCGA-77-7140-01	2195041	52	138	190	2.295	1.864	0.81	-0.0903368	Weak negative	0.0903368	1.21311	69	NA		NA	Female	NA		Lung (Carcinoma; Squamous cell carcinoma)	Squamous cell carcinoma	NA		Not specified	Whole exome screening
	S02295_1	2480899	51	146	197	2.251	1.972	0.88	-0.0574686	Weak negative	0.0574686	0.786714	53	Current smoker	Smoker	NA	Male	IV	4	Lung (Carcinoma; Small cell carcinoma)	Small cell	primary	0	surgery fresh/frozen	Whole genome screening
	S00933_1	2480829	51	157	208	2.251	2.121	0.94	-0.0258348	No selection	0.0258348	0.365273	55	NA		NA	Female	III	3	Lung (Carcinoma; Small cell carcinoma)	Small cell	primary	0	surgery fresh/frozen	Whole exome screening
	S02293_1	2480897	51	162	213	2.251	2.188	0.97	-0.0123282	No selection	0.0123282	0.175897	61	Current smoker	Smoker	NA	Male	IIA	2	Lung (Carcinoma; Small cell carcinoma)	Small cell	primary	0	surgery fresh/frozen	Whole genome screening
	S02093_1	2480864	51	163	214	2.251	2.202	0.98	-0.00955818	No selection	0.00955818	0.138183	63	Current smoker	Smoker	NA	Female	IIIA	3	Lung (Carcinoma; Small cell carcinoma)	Small cell	primary	0	surgery fresh/frozen	Whole genome screening
	TCGA-NC-A5HM-01	2385909	51	223	274	2.251	3.012	1.34	0.126479	Weak positive	0.126479	-2.03278	76	NA		NA	Male	NA		Lung (Carcinoma; Squamous cell carcinoma)	Squamous cell carcinoma	primary	0	Not specified	Whole exome screening
	L	2838955	51	103	154	2.251	1.391	0.62	-0.209048	Strong negative	0.209048	2.50197	50	Non smoker	Non smoker	African American	Male	NA		Lung; Left lower lobe (Carcinoma; Adenocarcinoma)	Adenocarcinoma	recurrent		surgery fresh/frozen	Whole exome screening
	39LC	2637209	51	139	190	2.251	1.877	0.83	-0.0789112	Weak negative	0.0789112	1.05844	48	Smoker	Smoker	Chinese	Male	IIIA	3	Lung (Carcinoma; Squamous cell carcinoma)	Squamous cell carcinoma	Not specified		surgery fresh/frozen	Whole exome screening
	TCGA-NC-A5HE-01	2195105	51	154	205	2.251	2.08	0.92	-0.0343122	No selection	0.0343122	0.479549	60	NA		NA	Male	NA		Lung (Carcinoma; Squamous cell carcinoma)	Squamous cell carcinoma	NA		Not specified	Whole exome screening
	TCGA-33-4586-01	1781125	50	108	158	2.207	1.459	0.66	-0.179747	Weak negative	0.179747	2.18671	57	NA		NA	Male	NA		Lung (Carcinoma; Squamous cell carcinoma)	Squamous cell carcinoma	primary	0	fresh/frozen - NOS	Whole genome screening
	TCGA-50-6590-01	1780168	50	111	161	2.207	1.499	0.68	-0.168001	Weak negative	0.168001	2.06349	72	NA		NA	Female	NA		Lung (Carcinoma; Adenocarcinoma)	Adenocarcinoma	primary	0	fresh/frozen - NOS	Whole genome screening
	TCGA-56-8083-01	2457469	50	114	164	2.207	1.54	0.7	-0.156282	Weak negative	0.156282	1.94086	56	NA		NA	Male	NA		Lung (Carcinoma; Squamous cell carcinoma)	Squamous cell carcinoma	primary	0	Not specified	Whole exome screening
	TCGA-97-A4LX-01	2385676	50	129	179	2.207	1.742	0.79	-0.102754	Weak negative	0.102754	1.33625	81	NA		NA	Male	NA		Lung (Carcinoma; Adenocarcinoma)	Adenocarcinoma	primary	0	Not specified	Whole exome screening
	S02287_1	2480891	50	133	183	2.207	1.796	0.81	-0.089496	Weak negative	0.089496	1.17736	62	Current smoker	Smoker	NA	Male	IA	1	Lung (Carcinoma; Small cell carcinoma)	Small cell	primary	0	surgery fresh/frozen	Whole genome screening
	TCGA-66-2771-01	1782733	50	134	184	2.207	1.81	0.82	-0.0861238	Weak negative	0.0861238	1.13779	60	NA		NA	Male	NA		Lung (Carcinoma; Squamous cell carcinoma)	Squamous cell carcinoma	primary	0	fresh/frozen - NOS	Whole genome screening
	IGC-02-1225	2662282	50	170	220	2.207	2.296	1.04	0.0171696	No selection	0.0171696	-0.24844		NA		NA	Unknown	NA		Lung (Carcinoma; Adenocarcinoma)	Adenocarcinoma	primary	0	surgery fresh/frozen	Whole exome screening
	TCGA-85-6560-01	1783174	50	170	220	2.207	2.296	1.04	0.0171696	No selection	0.0171696	-0.24844	59	NA		NA	Male	NA		Lung (Carcinoma; Squamous cell carcinoma)	Squamous cell carcinoma	primary	0	fresh/frozen - NOS	Whole genome screening
	TCGA-60-2720-01	1782270	50	171	221	2.207	2.31	1.05	0.0198096	No selection	0.0198096	-0.285925	60	NA		NA	Female	NA		Lung (Carcinoma; Squamous cell carcinoma)	Squamous cell carcinoma	primary	0	fresh/frozen - NOS	Whole genome screening
	949_T	2194917	50	130	180	2.207	1.756	0.8	-0.0992778	Weak negative	0.0992778	1.29644		NA		NA	Unknown	NA		Lung (Carcinoma; Squamous cell carcinoma)	Squamous cell carcinoma	NA		Not specified	Whole exome screening
	TCGA-92-7341-01	2195178	50	133	183	2.207	1.796	0.81	-0.089496	Weak negative	0.089496	1.17736	71	NA		NA	Male	NA		Lung (Carcinoma; Squamous cell carcinoma)	Squamous cell carcinoma	NA		Not specified	Whole exome screening
	304_T	2194976	50	153	203	2.207	2.067	0.94	-0.0284619	No selection	0.0284619	0.397076		NA		NA	Unknown	NA		Lung (Carcinoma; Squamous cell carcinoma)	Squamous cell carcinoma	NA		Not specified	Whole exome screening
	TCGA-60-2695-01	2195049	50	158	208	2.207	2.134	0.97	-0.0146079	No selection	0.0146079	0.205573	74	NA		NA	Female	NA		Lung (Carcinoma; Squamous cell carcinoma)	Squamous cell carcinoma	NA		Not specified	Whole exome screening
	TCGA-22-0940-01	2195173	50	163	213	2.207	2.202	1	-0.000985019	No selection	0.000985019	0.0154513	71	NA		NA	Male	NA		Lung (Carcinoma; Squamous cell carcinoma)	Squamous cell carcinoma	NA		Not specified	Whole exome screening
	S02385_1	2480923	49	119	168	2.163	1.607	0.74	-0.129041	Weak negative	0.129041	1.6232	69	Ex smoker	Smoker	Caucasian	Female	IV	4	Lung (Carcinoma; Small cell carcinoma)	Small cell	Metastases	1	surgery fresh/frozen	Whole genome screening
	S02291_1	2480895	49	104	153	2.163	1.405	0.65	-0.18738	Weak negative	0.18738	2.24136	65	Ex smoker	Smoker	NA	Female	IB	1	Lung (Carcinoma; Small cell carcinoma)	Small cell	primary	0	surgery fresh/frozen	Whole genome screening
	S02275_1	2480885	49	118	167	2.163	1.594	0.74	-0.132568	Weak negative	0.132568	1.66395	72	Ex smoker	Smoker	Caucasian	Male	IIB	2	Lung (Carcinoma; Small cell carcinoma)	Small cell	primary	0	surgery fresh/frozen	Whole genome screening
	TCGA-66-2782-01	1782830	49	120	169	2.163	1.621	0.75	-0.125274	Weak negative	0.125274	1.58251	71	NA		NA	Male	NA		Lung (Carcinoma; Squamous cell carcinoma)	Squamous cell carcinoma	primary	0	fresh/frozen - NOS	Whole genome screening
	TCGA-34-5928-01	1781311	49	134	183	2.163	1.81	0.84	-0.0773779	Weak negative	0.0773779	1.01953	83	NA		NA	Female	NA		Lung (Carcinoma; Squamous cell carcinoma)	Squamous cell carcinoma	primary	0	fresh/frozen - NOS	Whole genome screening
	TCGA-66-2789-01	1782920	49	158	207	2.163	2.134	0.99	-0.0058621	No selection	0.0058621	0.0819748	73	NA		NA	Male	NA		Lung (Carcinoma; Squamous cell carcinoma)	Squamous cell carcinoma	primary	0	fresh/frozen - NOS	Whole genome screening
	TCGA-85-8351-01	2195186	49	105	154	2.163	1.418	0.66	-0.18338	Weak negative	0.18338	2.19968	72	NA		NA	Male	NA		Lung (Carcinoma; Squamous cell carcinoma)	Squamous cell carcinoma	NA		Not specified	Whole exome screening
	700LC	2637282	49	105	154	2.163	1.418	0.66	-0.18338	Weak negative	0.18338	2.19968	62	Smoker	Smoker	Chinese	Male	IIA	2	Lung (Carcinoma; Squamous cell carcinoma)	Squamous cell carcinoma	Not specified		surgery fresh/frozen	Whole exome screening
	TCGA-96-8169-01	2195036	49	110	159	2.163	1.486	0.69	-0.163038	Weak negative	0.163038	1.99231	67	NA		NA	Female	NA		Lung (Carcinoma; Squamous cell carcinoma)	Squamous cell carcinoma	NA		Not specified	Whole exome screening
	207LC	2637229	49	125	174	2.163	1.688	0.78	-0.107684	Weak negative	0.107684	1.38004	61	Smoker	Smoker	Chinese	Male	IIA	2	Lung (Carcinoma; Squamous cell carcinoma)	Squamous cell carcinoma	Not specified		surgery fresh/frozen	Whole exome screening
	TCGA-58-A46J-01	2195123	49	128	177	2.163	1.729	0.8	-0.0972615	Weak negative	0.0972615	1.25931	64	NA		NA	Male	NA		Lung (Carcinoma; Squamous cell carcinoma)	Squamous cell carcinoma	NA		Not specified	Whole exome screening
	TCGA-77-8154-01	2195143	49	150	199	2.163	2.026	0.94	-0.0284171	No selection	0.0284171	0.390755	67	NA		NA	Male	NA		Lung (Carcinoma; Squamous cell carcinoma)	Squamous cell carcinoma	NA		Not specified	Whole exome screening
	TCGA-56-A4ZK-01	2195060	49	174	223	2.163	2.35	1.09	0.0360113	No selection	0.0360113	-0.524858	76	NA		NA	Female	NA		Lung (Carcinoma; Squamous cell carcinoma)	Squamous cell carcinoma	NA		Not specified	Whole exome screening
	IGC-09-1024	2662330	48	116	164	2.119	1.567	0.74	-0.131062	Weak negative	0.131062	1.63007		NA		NA	Unknown	NA		Lung (Carcinoma; Adenocarcinoma)	Adenocarcinoma	primary	0	surgery fresh/frozen	Whole exome screening
	TCGA-63-A5MY-01	2385891	48	122	170	2.119	1.648	0.78	-0.109174	Weak negative	0.109174	1.38419	63	NA		NA	Male	NA		Lung (Carcinoma; Squamous cell carcinoma)	Squamous cell carcinoma	primary	0	Not specified	Whole exome screening
	IGC-04-1037	2662291	48	156	204	2.119	2.107	0.99	-0.00246642	No selection	0.00246642	0.0337068		NA		NA	Unknown	NA		Lung (Carcinoma; Adenocarcinoma)	Adenocarcinoma	primary	0	surgery fresh/frozen	Whole exome screening
	J36_T	2194972	48	108	156	2.119	1.459	0.69	-0.162076	Weak negative	0.162076	1.96166		NA		NA	Unknown	NA		Lung (Carcinoma; Squamous cell carcinoma)	Squamous cell carcinoma	NA		Not specified	Whole exome screening
	TCGA-69-8253-01	2194751	48	117	165	2.119	1.58	0.75	-0.127474	Weak negative	0.127474	1.58893	59	NA		NA	Female	NA		Lung (Carcinoma; Adenocarcinoma)	Adenocarcinoma	NA		Not specified	Whole exome screening
	J74_T	2194977	48	138	186	2.119	1.864	0.88	-0.055685	Weak negative	0.055685	0.739819		NA		NA	Unknown	NA		Lung (Carcinoma; Squamous cell carcinoma)	Squamous cell carcinoma	NA		Not specified	Whole exome screening
	TCGA-85-7699-01	2195194	48	139	187	2.119	1.877	0.89	-0.0526667	Weak negative	0.0526667	0.700078	73	NA		NA	Male	NA		Lung (Carcinoma; Squamous cell carcinoma)	Squamous cell carcinoma	NA		Not specified	Whole exome screening
	J65_T	2194999	48	154	202	2.119	2.08	0.98	-0.00806762	No selection	0.00806762	0.111216		NA		NA	Unknown	NA		Lung (Carcinoma; Squamous cell carcinoma)	Squamous cell carcinoma	NA		Not specified	Whole exome screening
	TCGA-98-7454-01	2195199	48	157	205	2.119	2.121	1	0.000409712	No selection	0.000409712	-0.00496096	73	NA		NA	Male	NA		Lung (Carcinoma; Squamous cell carcinoma)	Squamous cell carcinoma	NA		Not specified	Whole exome screening
	J52_T	2194973	48	163	211	2.119	2.202	1.04	0.0166864	No selection	0.0166864	-0.235763		NA		NA	Unknown	NA		Lung (Carcinoma; Squamous cell carcinoma)	Squamous cell carcinoma	NA		Not specified	Whole exome screening
	IGC-11-1127	2662358	47	103	150	2.075	1.391	0.67	-0.173691	Weak negative	0.173691	2.05732		NA		NA	Unknown	NA		Lung (Carcinoma; Adenocarcinoma)	Adenocarcinoma	primary	0	surgery fresh/frozen	Whole exome screening
	TCGA-55-6971-01	1914002	47	112	159	2.075	1.513	0.73	-0.137179	Weak negative	0.137179	1.67898	59	NA		NA	Female	NA		Lung; Right lower lobe (Carcinoma; Adenocarcinoma)	Adenocarcinoma	primary	0	fresh/frozen - NOS	Whole genome screening
	TCGA-05-4427-01	1780073	47	115	162	2.075	1.553	0.75	-0.125847	Weak negative	0.125847	1.55412	65	NA		NA	Female	NA		Lung (Carcinoma; Adenocarcinoma)	Adenocarcinoma	primary	0	fresh/frozen - NOS	Whole genome screening
	TCGA-22-4599-01	1780875	47	119	166	2.075	1.607	0.77	-0.111002	Weak negative	0.111002	1.38859	73	NA		NA	Female	NA		Lung (Carcinoma; Squamous cell carcinoma)	Squamous cell carcinoma	primary	0	fresh/frozen - NOS	Whole genome screening
	S00842_1	2480827	47	130	177	2.075	1.756	0.85	-0.0724936	Weak negative	0.0724936	0.938896	46	Ex smoker	Smoker	Caucasian	Male	IIIB	3	Lung (Carcinoma; Small cell carcinoma)	Small cell	primary	0	surgery fresh/frozen	Whole genome screening
	12586	2478826	47	133	180	2.075	1.796	0.87	-0.0627118	Weak negative	0.0627118	0.817624	65	Ex smoker	Smoker	Caucasian	Unknown	IB	1	Lung (Carcinoma; Adenocarcinoma)	Adenocarcinoma	primary	0	Not specified	Whole exome screening
	TCGA-77-7338-01	2195125	47	94	141	2.075	1.27	0.61	-0.213214	Strong negative	0.213214	2.44145	64	NA		NA	Male	NA		Lung (Carcinoma; Squamous cell carcinoma)	Squamous cell carcinoma	NA		Not specified	Whole exome screening
	623LC	2637280	47	102	149	2.075	1.378	0.66	-0.177769	Weak negative	0.177769	2.09972	50	Smoker	Smoker	Chinese	Male	1B	1	Lung (Carcinoma; Squamous cell carcinoma)	Squamous cell carcinoma	Not specified		surgery fresh/frozen	Whole exome screening
	TCGA-77-8153-01	2195062	47	127	174	2.075	1.715	0.83	-0.082754	Weak negative	0.082754	1.06075	77	NA		NA	Female	NA		Lung (Carcinoma; Squamous cell carcinoma)	Squamous cell carcinoma	NA		Not specified	Whole exome screening
	TCGA-21-1075-01	2195088	47	143	190	2.075	1.931	0.93	-0.0312358	No selection	0.0312358	0.417511	57	NA		NA	Male	NA		Lung (Carcinoma; Squamous cell carcinoma)	Squamous cell carcinoma	NA		Not specified	Whole exome screening
	TCGA-85-8072-01	2195104	47	148	195	2.075	1.999	0.96	-0.0162053	No selection	0.0162053	0.219786	60	NA		NA	Male	NA		Lung (Carcinoma; Squamous cell carcinoma)	Squamous cell carcinoma	NA		Not specified	Whole exome screening
	TCGA-85-A53L-01	2195121	47	156	203	2.075	2.107	1.02	0.00664644	No selection	0.00664644	-0.0934269	63	NA		NA	Male	NA		Lung (Carcinoma; Squamous cell carcinoma)	Squamous cell carcinoma	NA		Not specified	Whole exome screening
	TCGA-44-A47A-01	2194812	47	171	218	2.075	2.31	1.11	0.0465939	No selection	0.0465939	-0.670588	78	NA		NA	Female	NA		Lung (Carcinoma; Adenocarcinoma)	Adenocarcinoma	NA		Not specified	Whole exome screening
	TCGA-85-A4QR-01	2195145	47	176	223	2.075	2.377	1.15	0.0590111	Weak positive	0.0590111	-0.860135	67	NA		NA	Male	NA		Lung (Carcinoma; Squamous cell carcinoma)	Squamous cell carcinoma	NA		Not specified	Whole exome screening
	4537_T	2194941	47	182	229	2.075	2.458	1.18	0.0735638	Weak positive	0.0735638	-1.08577		NA		NA	Unknown	NA		Lung (Carcinoma; Squamous cell carcinoma)	Squamous cell carcinoma	NA		Not specified	Whole exome screening
	TCGA-58-A46L-01	2195190	47	185	232	2.075	2.499	1.2	0.0807482	Weak positive	0.0807482	-1.19785	73	NA		NA	Male	NA		Lung (Carcinoma; Squamous cell carcinoma)	Squamous cell carcinoma	NA		Not specified	Whole exome screening
	TCGA-L9-A443-01	2194775	47	193	240	2.075	2.607	1.26	0.0991229	Weak positive	0.0991229	-1.4944	63	NA		NA	Female	NA		Lung (Carcinoma; Adenocarcinoma)	Adenocarcinoma	NA		Not specified	Whole exome screening
	TCGA-37-4135-01	1781454	46	114	160	2.031	1.54	0.76	-0.120189	Weak negative	0.120189	1.47685	68	NA		NA	Male	NA		Lung (Carcinoma; Squamous cell carcinoma)	Squamous cell carcinoma	primary	0	fresh/frozen - NOS	Whole genome screening
	TCGA-60-2721-01	1782287	46	117	163	2.031	1.58	0.78	-0.109053	Weak negative	0.109053	1.35157	73	NA		NA	Male	NA		Lung (Carcinoma; Squamous cell carcinoma)	Squamous cell carcinoma	primary	0	fresh/frozen - NOS	Whole genome screening
	TCGA-21-5782-01	1780654	46	118	164	2.031	1.594	0.78	-0.105222	Weak negative	0.105222	1.30995	68	NA		NA	Female	NA		Lung (Carcinoma; Squamous cell carcinoma)	Squamous cell carcinoma	primary	0	fresh/frozen - NOS	Whole genome screening
	TCGA-05-4410-01	1780064	46	126	172	2.031	1.702	0.84	-0.0767504	Weak negative	0.0767504	0.97945	62	NA		NA	Male	NA		Lung (Carcinoma; Adenocarcinoma)	Adenocarcinoma	primary	0	fresh/frozen - NOS	Whole genome screening
	TCGA-O1-A52J-01	2385690	46	127	173	2.031	1.715	0.84	-0.0734458	Weak negative	0.0734458	0.938442	74	NA		NA	Female	NA		Lung (Carcinoma; Adenocarcinoma)	Adenocarcinoma	primary	0	Not specified	Whole exome screening
	TCGA-43-2578-01	1781625	46	142	188	2.031	1.918	0.94	-0.0248613	No selection	0.0248613	0.331215	59	NA		NA	Female	NA		Lung (Carcinoma; Squamous cell carcinoma)	Squamous cell carcinoma	primary	0	fresh/frozen - NOS	Whole genome screening
	IGC-04-1179	2662313	46	143	189	2.031	1.931	0.95	-0.0219276	No selection	0.0219276	0.291249		NA		NA	Unknown	NA		Lung (Carcinoma; Adenocarcinoma)	Adenocarcinoma	primary	0	surgery fresh/frozen	Whole exome screening
	S02284_1	2480888	46	175	221	2.031	2.364	1.16	0.0659375	Weak positive	0.0659375	-0.955509	66	Ex smoker	Smoker	NA	Male	IA	1	Lung (Carcinoma; Small cell carcinoma)	Small cell	primary	0	surgery fresh/frozen	Whole genome screening
	TCGA-55-8615-01	2194859	46	86	132	2.031	1.162	0.57	-0.242504	Strong negative	0.242504	2.67757	67	NA		NA	Male	NA		Lung (Carcinoma; Adenocarcinoma)	Adenocarcinoma	NA		Not specified	Whole exome screening
	TCGA-63-7023-01	2195240	46	104	150	2.031	1.405	0.69	-0.160034	Weak negative	0.160034	1.89905		NA		NA	Male	NA		Lung (Carcinoma; Squamous cell carcinoma)	Squamous cell carcinoma	NA		Not specified	Whole exome screening
	1953_T	2194913	46	106	152	2.031	1.432	0.71	-0.151767	Weak negative	0.151767	1.81404		NA		NA	Unknown	NA		Lung (Carcinoma; Squamous cell carcinoma)	Squamous cell carcinoma	NA		Not specified	Whole exome screening
	TCGA-86-8359-01	2194825	46	120	166	2.031	1.621	0.8	-0.0979269	Weak negative	0.0979269	1.22692	52	NA		NA	Male	NA		Lung (Carcinoma; Adenocarcinoma)	Adenocarcinoma	NA		Not specified	Whole exome screening
	44_T	2194904	46	123	169	2.031	1.661	0.82	-0.0873403	Weak negative	0.0873403	1.10288		NA		NA	Unknown	NA		Lung (Carcinoma; Squamous cell carcinoma)	Squamous cell carcinoma	NA		Not specified	Whole exome screening
	TCGA-85-7844-01	2195175	46	128	174	2.031	1.729	0.85	-0.0699149	Weak negative	0.0699149	0.897501	71	NA		NA	Male	NA		Lung (Carcinoma; Squamous cell carcinoma)	Squamous cell carcinoma	NA		Not specified	Whole exome screening
	A7	2409505	46	151	197	2.031	2.039	1	0.0017073	No selection	0.0017073	-0.026227	68	Smoking status	Smoker	Chinese	Male	IIA	2	Lung (Carcinoma; Adenocarcinoma)	Adenocarcinoma	Not specified		surgery fresh/frozen	Whole exome screening
	TCGA-63-6202-01	1782392	45	118	163	1.986	1.594	0.8	-0.0954909	Weak negative	0.0954909	1.18801		NA		NA	Male	NA		Lung (Carcinoma; Squamous cell carcinoma)	Squamous cell carcinoma	primary	0	fresh/frozen - NOS	Whole genome screening
	TCGA-66-2758-01	1782592	45	132	177	1.986	1.783	0.9	-0.0468279	No selection	0.0468279	0.608736	71	NA		NA	Male	NA		Lung (Carcinoma; Squamous cell carcinoma)	Squamous cell carcinoma	primary	0	fresh/frozen - NOS	Whole genome screening
	S00837_1	2480824	45	136	181	1.986	1.837	0.92	-0.0338701	No selection	0.0338701	0.445677	70	Current smoker	Smoker	Caucasian	Female	IA	1	Lung (Carcinoma; Small cell carcinoma)	Small cell	primary	0	surgery fresh/frozen	Whole exome screening
	S02400_1	2480926	45	168	213	1.986	2.269	1.14	0.0578553	Weak positive	0.0578553	-0.821916	44	Ex smoker	Smoker	Asian	Male	IIA	2	Lung (Carcinoma; Small cell carcinoma)	Small cell	primary	0	surgery fresh/frozen	Whole genome screening
	S01170_1	2480843	45	192	237	1.986	2.593	1.31	0.115823	Weak positive	0.115823	-1.7325	71	Ex smoker	Smoker	Caucasian	Male	IA	1	Lung (Carcinoma; Small cell carcinoma)	Small cell	primary	0	surgery fresh/frozen	Whole genome screening
	TCGA-86-8669-01	2194856	45	98	143	1.986	1.324	0.67	-0.176091	Weak negative	0.176091	2.0398	64	NA		NA	Male	NA		Lung (Carcinoma; Adenocarcinoma)	Adenocarcinoma	NA		Not specified	Whole exome screening
	256528	2144493	45	116	161	1.986	1.567	0.79	-0.10291	Weak negative	0.10291	1.27188	74	Smoker	Smoker	NA	Female	IIIA	3	Lung (Carcinoma; Adenocarcinoma)	Adenocarcinoma	NA		Not specified	Whole exome screening
	4000_T	2194908	45	124	169	1.986	1.675	0.84	-0.0739644	Weak negative	0.0739644	0.938094		NA		NA	Unknown	NA		Lung (Carcinoma; Squamous cell carcinoma)	Squamous cell carcinoma	NA		Not specified	Whole exome screening
	TCGA-77-8146-01	2195184	45	127	172	1.986	1.715	0.86	-0.0637151	Weak negative	0.0637151	0.814073	72	NA		NA	Male	NA		Lung (Carcinoma; Squamous cell carcinoma)	Squamous cell carcinoma	NA		Not specified	Whole exome screening
	225LC	2637232	45	150	195	1.986	2.026	1.02	0.0086602	No selection	0.0086602	-0.116789	63	Smoker	Smoker	Chinese	Male	1A	1	Lung (Carcinoma; Squamous cell carcinoma)	Squamous cell carcinoma	Not specified		surgery fresh/frozen	Whole exome screening
	TCGA-66-2770-01	1782722	44	76	120	1.942	1.026	0.53	-0.277102	Strong negative	0.277102	2.90164	79	NA		NA	Male	NA		Lung (Carcinoma; Squamous cell carcinoma)	Squamous cell carcinoma	primary	0	fresh/frozen - NOS	Whole genome screening
	TCGA-22-4591-01	1780809	44	97	141	1.942	1.31	0.67	-0.170978	Weak negative	0.170978	1.96545	80	NA		NA	Male	NA		Lung (Carcinoma; Squamous cell carcinoma)	Squamous cell carcinoma	primary	0	fresh/frozen - NOS	Whole genome screening
	TCGA-97-8176-01	2385675	44	108	152	1.942	1.459	0.75	-0.124194	Weak negative	0.124194	1.4891	63	NA		NA	Male	NA		Lung (Carcinoma; Adenocarcinoma)	Adenocarcinoma	primary	0	Not specified	Whole exome screening
	TCGA-56-8201-01	2457470	44	125	169	1.942	1.688	0.87	-0.0608768	Weak negative	0.0608768	0.770711	74	NA		NA	Male	NA		Lung (Carcinoma; Squamous cell carcinoma)	Squamous cell carcinoma	primary	0	Not specified	Whole exome screening
	S00833_1	2480822	44	142	186	1.942	1.918	0.99	-0.00540062	No selection	0.00540062	0.0727222	77	Current smoker	Smoker	Caucasian	Female	IA	1	Lung (Carcinoma; Small cell carcinoma)	Small cell	primary	0	surgery fresh/frozen	Whole exome screening
	TCGA-50-5049-01	1780153	44	147	191	1.942	1.985	1.02	0.00951129	No selection	0.00951129	-0.128873	70	NA		NA	Male	NA		Lung (Carcinoma; Adenocarcinoma)	Adenocarcinoma	primary	0	fresh/frozen - NOS	Whole genome screening
	TCGA-44-A4SU-01	2194780	44	118	162	1.942	1.594	0.82	-0.0857609	Weak negative	0.0857609	1.06397	67	NA		NA	Female	NA		Lung (Carcinoma; Adenocarcinoma)	Adenocarcinoma	NA		Not specified	Whole exome screening
	341LC	2637245	44	125	169	1.942	1.688	0.87	-0.0608768	Weak negative	0.0608768	0.770711	55	Smoker	Smoker	Chinese	Male	IIIA	3	Lung (Carcinoma; Squamous cell carcinoma)	Squamous cell carcinoma	Not specified		surgery fresh/frozen	Whole exome screening
	TCGA-55-8508-01	2194756	44	126	170	1.942	1.702	0.88	-0.0572897	Weak negative	0.0572897	0.729101	60	NA		NA	Female	NA		Lung (Carcinoma; Adenocarcinoma)	Adenocarcinoma	NA		Not specified	Whole exome screening
	TCGA-85-8353-01	2195187	44	137	181	1.942	1.85	0.95	-0.0210775	No selection	0.0210775	0.275972	72	NA		NA	Male	NA		Lung (Carcinoma; Squamous cell carcinoma)	Squamous cell carcinoma	NA		Not specified	Whole exome screening
	TCGA-66-2800-01	1783033	43	83	126	1.898	1.121	0.59	-0.228691	Strong negative	0.228691	2.47053	70	NA		NA	Male	NA		Lung (Carcinoma; Squamous cell carcinoma)	Squamous cell carcinoma	primary	0	fresh/frozen - NOS	Whole genome screening
	TCGA-18-5595-01	1780488	43	87	130	1.898	1.175	0.62	-0.208258	Strong negative	0.208258	2.29033	50	NA		NA	Male	NA		Lung (Carcinoma; Squamous cell carcinoma)	Squamous cell carcinoma	primary	0	fresh/frozen - NOS	Whole genome screening
	TCGA-NK-A5D1-01	2385918	43	91	134	1.898	1.229	0.65	-0.188744	Weak negative	0.188744	2.11147	57	NA		NA	Male	NA		Lung (Carcinoma; Squamous cell carcinoma)	Squamous cell carcinoma	primary	0	Not specified	Whole exome screening
	TCGA-22-1016-01	1780786	43	94	137	1.898	1.27	0.67	-0.174492	Weak negative	0.174492	1.9782	65	NA		NA	Male	NA		Lung (Carcinoma; Squamous cell carcinoma)	Squamous cell carcinoma	primary	0	fresh/frozen - NOS	Whole genome screening
	TCGA-49-6743-01	1780147	43	110	153	1.898	1.486	0.78	-0.106277	Weak negative	0.106277	1.27961	81	NA		NA	Female	NA		Lung (Carcinoma; Adenocarcinoma)	Adenocarcinoma	primary	0	fresh/frozen - NOS	Whole genome screening
	IGC-02-1153	2662278	43	115	158	1.898	1.553	0.82	-0.0871248	Weak negative	0.0871248	1.06538		NA		NA	Unknown	NA		Lung (Carcinoma; Adenocarcinoma)	Adenocarcinoma	primary	0	surgery fresh/frozen	Whole exome screening
	IGC-08-1113	2662322	43	144	187	1.898	1.945	1.02	0.0106234	No selection	0.0106234	-0.141243		NA		NA	Unknown	NA		Lung (Carcinoma; Adenocarcinoma)	Adenocarcinoma	primary	0	surgery fresh/frozen	Whole exome screening
	TCGA-18-4083-01	1780446	43	146	189	1.898	1.972	1.04	0.0166107	No selection	0.0166107	-0.222303	63	NA		NA	Male	NA		Lung (Carcinoma; Squamous cell carcinoma)	Squamous cell carcinoma	primary	0	fresh/frozen - NOS	Whole genome screening
	S02241_1	2480873	43	149	192	1.898	2.012	1.06	0.0253318	No selection	0.0253318	-0.343392	61	Current smoker	Smoker	Caucasian	Male	IIIA	3	Lung (Carcinoma; Small cell carcinoma)	Small cell	primary	0	surgery fresh/frozen	Whole genome screening
	S02237_1	2480872	43	153	196	1.898	2.067	1.09	0.0370443	No selection	0.0370443	-0.503923	60	Current smoker	Smoker	Caucasian	Female	IIIA	3	Lung (Carcinoma; Small cell carcinoma)	Small cell	primary	0	surgery fresh/frozen	Whole genome screening
	S02403_1	2480929	43	158	201	1.898	2.134	1.12	0.0508982	Weak positive	0.0508982	-0.703125	76	Current smoker	Smoker	Asian	Male	IIA	2	Lung (Carcinoma; Small cell carcinoma)	Small cell	primary	0	surgery fresh/frozen	Whole genome screening
	TCGA-56-A4BY-01	2195137	43	97	140	1.898	1.31	0.69	-0.161025	Weak negative	0.161025	1.84566	66	NA		NA	Male	NA		Lung (Carcinoma; Squamous cell carcinoma)	Squamous cell carcinoma	NA		Not specified	Whole exome screening
	3030_T	2194970	43	98	141	1.898	1.324	0.7	-0.156408	Weak negative	0.156408	1.80164		NA		NA	Unknown	NA		Lung (Carcinoma; Squamous cell carcinoma)	Squamous cell carcinoma	NA		Not specified	Whole exome screening
	722_T	2194906	43	103	146	1.898	1.391	0.73	-0.134969	Weak negative	0.134969	1.58275		NA		NA	Unknown	NA		Lung (Carcinoma; Squamous cell carcinoma)	Squamous cell carcinoma	NA		Not specified	Whole exome screening
	360_T	2194921	43	112	155	1.898	1.513	0.8	-0.0984573	Weak negative	0.0984573	1.19369		NA		NA	Unknown	NA		Lung (Carcinoma; Squamous cell carcinoma)	Squamous cell carcinoma	NA		Not specified	Whole exome screening
	21LC	2637204	43	113	156	1.898	1.526	0.8	-0.0947417	Weak negative	0.0947417	1.15084	65	Smoker	Smoker	Chinese	Male	1B	1	Lung (Carcinoma; Squamous cell carcinoma)	Squamous cell carcinoma	Not specified		surgery fresh/frozen	Whole exome screening
	298LC	2637237	43	134	177	1.898	1.81	0.95	-0.0206176	No selection	0.0206176	0.268126	55	Non smoker	Non smoker	Chinese	Female	IIIA	3	Lung (Carcinoma; Squamous cell carcinoma)	Squamous cell carcinoma	Not specified		surgery fresh/frozen	Whole exome screening
	130LC	2637215	43	143	186	1.898	1.931	1.02	0.00748607	No selection	0.00748607	-0.100613	72	Smoker	Smoker	Chinese	Male	1B	1	Lung (Carcinoma; Squamous cell carcinoma)	Squamous cell carcinoma	Not specified		surgery fresh/frozen	Whole exome screening
	TCGA-85-8070-01	2195176	43	166	209	1.898	2.242	1.18	0.0723394	Weak positive	0.0723394	-1.01854	71	NA		NA	Male	NA		Lung (Carcinoma; Squamous cell carcinoma)	Squamous cell carcinoma	NA		Not specified	Whole exome screening
	TCGA-39-5022-01	1781520	42	111	153	1.854	1.499	0.81	-0.0923081	Weak negative	0.0923081	1.1102	76	NA		NA	Male	NA		Lung (Carcinoma; Squamous cell carcinoma)	Squamous cell carcinoma	primary	0	fresh/frozen - NOS	Whole genome screening
	IGC-08-1128	2662325	42	121	163	1.854	1.634	0.88	-0.0548577	Weak negative	0.0548577	0.68141		NA		NA	Unknown	NA		Lung (Carcinoma; Adenocarcinoma)	Adenocarcinoma	primary	0	surgery fresh/frozen	Whole exome screening
	TCGA-85-8479-01	2195139	42	84	126	1.854	1.135	0.61	-0.213114	Strong negative	0.213114	2.30794	66	NA		NA	Male	NA		Lung (Carcinoma; Squamous cell carcinoma)	Squamous cell carcinoma	NA		Not specified	Whole exome screening
	TCGA-85-A512-01	2195070	42	121	163	1.854	1.634	0.88	-0.0548577	Weak negative	0.0548577	0.68141	46	NA		NA	Male	NA		Lung (Carcinoma; Squamous cell carcinoma)	Squamous cell carcinoma	NA		Not specified	Whole exome screening
	896LC	2637297	42	123	165	1.854	1.661	0.9	-0.0477401	No selection	0.0477401	0.596563	69	Smoker	Smoker	Chinese	Male	1A	1	Lung (Carcinoma; Squamous cell carcinoma)	Squamous cell carcinoma	Not specified		surgery fresh/frozen	Whole exome screening
	TCGA-56-8503-01	2195059	42	124	166	1.854	1.675	0.9	-0.0440949	No selection	0.0440949	0.554252	76	NA		NA	Female	NA		Lung (Carcinoma; Squamous cell carcinoma)	Squamous cell carcinoma	NA		Not specified	Whole exome screening
	611LC	2637279	42	138	180	1.854	1.864	1.01	0.00233618	No selection	0.00233618	-0.0304435	63	Non smoker	Non smoker	Chinese	Male	IIIA	3	Lung (Carcinoma; Squamous cell carcinoma)	Squamous cell carcinoma	Not specified		surgery fresh/frozen	Whole exome screening
	TCGA-J1-A4AH-01	2195171	42	150	192	1.854	2.026	1.09	0.0385297	No selection	0.0385297	-0.520609	70	NA		NA	Male	NA		Lung (Carcinoma; Squamous cell carcinoma)	Squamous cell carcinoma	NA		Not specified	Whole exome screening
	TCGA-85-7710-01	2195018	42	152	194	1.854	2.053	1.11	0.0442792	No selection	0.0442792	-0.601351	59	NA		NA	Female	NA		Lung (Carcinoma; Squamous cell carcinoma)	Squamous cell carcinoma	NA		Not specified	Whole exome screening
	474LC	2637265	42	158	200	1.854	2.134	1.15	0.0610847	Weak positive	0.0610847	-0.841983	67	Smoker	Smoker	Chinese	Male	IIIA	3	Lung (Carcinoma; Squamous cell carcinoma)	Squamous cell carcinoma	Not specified		surgery fresh/frozen	Whole exome screening
	TCGA-39-5036-01	1781584	41	109	150	1.81	1.472	0.81	-0.0897708	Weak negative	0.0897708	1.06877	73	NA		NA	Male	NA		Lung (Carcinoma; Squamous cell carcinoma)	Squamous cell carcinoma	primary	0	fresh/frozen - NOS	Whole genome screening
	TCGA-43-6143-01	1781708	41	119	160	1.81	1.607	0.89	-0.0516627	Weak negative	0.0516627	0.635387	70	NA		NA	Male	NA		Lung (Carcinoma; Squamous cell carcinoma)	Squamous cell carcinoma	primary	0	fresh/frozen - NOS	Whole genome screening
	TCGA-56-6546-01	1781974	41	130	171	1.81	1.756	0.97	-0.0131541	No selection	0.0131541	0.167618	67	NA		NA	Male	NA		Lung (Carcinoma; Squamous cell carcinoma)	Squamous cell carcinoma	primary	0	fresh/frozen - NOS	Whole genome screening
	TCGA-98-A539-01	2339663	41	131	172	1.81	1.769	0.98	-0.00995074	No selection	0.00995074	0.125546	63	NA		NA	Male	NA		Lung (Carcinoma; Squamous cell carcinoma)	Squamous cell carcinoma	primary	0	Not specified	Whole exome screening
	TCGA-21-5786-01	1780674	41	147	188	1.81	1.985	1.1	0.0400819	No selection	0.0400819	-0.53775	64	NA		NA	Male	NA		Lung (Carcinoma; Squamous cell carcinoma)	Squamous cell carcinoma	primary	0	fresh/frozen - NOS	Whole genome screening
	S02404_1	2480930	41	149	190	1.81	2.012	1.11	0.0459494	No selection	0.0459494	-0.619388	75	Current smoker	Smoker	Asian	Male	IIA	2	Lung (Carcinoma; Small cell carcinoma)	Small cell	primary	0	surgery fresh/frozen	Whole genome screening
	TCGA-58-A46K-01	2195097	41	102	143	1.81	1.378	0.76	-0.118429	Weak negative	0.118429	1.37693	59	NA		NA	Male	NA		Lung (Carcinoma; Squamous cell carcinoma)	Squamous cell carcinoma	NA		Not specified	Whole exome screening
	TCGA-97-8179-01	2194872	41	118	159	1.81	1.594	0.88	-0.0551903	Weak negative	0.0551903	0.678371	72	NA		NA	Male	NA		Lung (Carcinoma; Adenocarcinoma)	Adenocarcinoma	NA		Not specified	Whole exome screening
	TCGA-52-7811-01	2195140	41	118	159	1.81	1.594	0.88	-0.0551903	Weak negative	0.0551903	0.678371	67	NA		NA	Male	NA		Lung (Carcinoma; Squamous cell carcinoma)	Squamous cell carcinoma	NA		Not specified	Whole exome screening
	308_T	2194910	41	129	170	1.81	1.742	0.96	-0.0166304	No selection	0.0166304	0.209765		NA		NA	Unknown	NA		Lung (Carcinoma; Squamous cell carcinoma)	Squamous cell carcinoma	NA		Not specified	Whole exome screening
	TCGA-58-8388-01	2195101	41	129	170	1.81	1.742	0.96	-0.0166304	No selection	0.0166304	0.209765	60	NA		NA	Male	NA		Lung (Carcinoma; Squamous cell carcinoma)	Squamous cell carcinoma	NA		Not specified	Whole exome screening
	185LC	2637225	41	130	171	1.81	1.756	0.97	-0.0131541	No selection	0.0131541	0.167618	61	Smoker	Smoker	Chinese	Male	1A	1	Lung (Carcinoma; Squamous cell carcinoma)	Squamous cell carcinoma	Not specified		surgery fresh/frozen	Whole exome screening
	2910981	2910981	40	107	147	1.766	1.445	0.82	-0.0871229	Weak negative	0.0871229	1.02652	64	Ex smoker	Smoker	NA	Female	NA		Lung (Carcinoma; Small cell carcinoma)	Small cell	Metastases	1	surgery-fixed	Whole exome screening
	IGC-08-1167	2662328	40	87	127	1.766	1.175	0.67	-0.176953	Weak negative	0.176953	1.92825		NA		NA	Unknown	NA		Lung (Carcinoma; Adenocarcinoma)	Adenocarcinoma	primary	0	surgery fresh/frozen	Whole exome screening
	TCGA-66-2742-01	1782475	40	90	130	1.766	1.216	0.69	-0.162057	Weak negative	0.162057	1.79074	70	NA		NA	Male	NA		Lung (Carcinoma; Squamous cell carcinoma)	Squamous cell carcinoma	primary	0	fresh/frozen - NOS	Whole genome screening
	TCGA-63-5128-01	1782379	40	105	145	1.766	1.418	0.8	-0.0953145	Weak negative	0.0953145	1.11513		NA		NA	Male	NA		Lung (Carcinoma; Squamous cell carcinoma)	Squamous cell carcinoma	primary	0	fresh/frozen - NOS	Whole genome screening
	TCGA-56-6545-01	1781967	40	106	146	1.766	1.432	0.81	-0.0910477	Weak negative	0.0910477	1.07078	77	NA		NA	Female	NA		Lung (Carcinoma; Squamous cell carcinoma)	Squamous cell carcinoma	primary	0	fresh/frozen - NOS	Whole genome screening
	TCGA-NJ-A4YG-01	2385683	40	113	153	1.766	1.526	0.86	-0.0634362	Weak negative	0.0634362	0.762656	65	NA		NA	Male	NA		Lung (Carcinoma; Adenocarcinoma)	Adenocarcinoma	primary	0	Not specified	Whole exome screening
	TCGA-39-5027-01	1781534	40	120	160	1.766	1.621	0.92	-0.0372077	No selection	0.0372077	0.458528	73	NA		NA	Male	NA		Lung (Carcinoma; Squamous cell carcinoma)	Squamous cell carcinoma	primary	0	fresh/frozen - NOS	Whole genome screening
	TCGA-66-2766-01	1782659	40	129	169	1.766	1.742	0.99	-0.00594255	No selection	0.00594255	0.0731982	54	NA		NA	Male	NA		Lung (Carcinoma; Squamous cell carcinoma)	Squamous cell carcinoma	primary	0	fresh/frozen - NOS	Whole genome screening
	TCGA-94-A5I6-01	2385895	40	133	173	1.766	1.796	1.02	0.00731563	No selection	0.00731563	-0.0960592	62	NA		NA	Male	NA		Lung (Carcinoma; Squamous cell carcinoma)	Squamous cell carcinoma	primary	0	Not specified	Whole exome screening
	S02378_1	2480919	40	134	174	1.766	1.81	1.02	0.0106879	No selection	0.0106879	-0.138185	70	Current smoker	Smoker	NA	Female	IA	1	Lung (Carcinoma; Small cell carcinoma)	Small cell	primary	0	surgery fresh/frozen	Whole genome screening
	16246	2478840	40	186	226	1.766	2.512	1.42	0.153029	Weak positive	0.153029	-2.23206	77	Ex smoker	Smoker	Caucasian	Unknown	IA	1	Lung (Carcinoma; Adenocarcinoma)	Adenocarcinoma	primary	0	Not specified	Whole exome screening
	TCGA-94-7557-01	2195197	40	70	110	1.766	0.945	0.54	-0.271559	Strong negative	0.271559	2.72331	73	NA		NA	Male	NA		Lung (Carcinoma; Squamous cell carcinoma)	Squamous cell carcinoma	NA		Not specified	Whole exome screening
	TCGA-77-A5GB-01	2195237	40	96	136	1.766	1.297	0.73	-0.134051	Weak negative	0.134051	1.51814	90	NA		NA	Male	NA		Lung (Carcinoma; Squamous cell carcinoma)	Squamous cell carcinoma	NA		Not specified	Whole exome screening
	J63_T	2194919	40	120	160	1.766	1.621	0.92	-0.0372077	No selection	0.0372077	0.458528		NA		NA	Unknown	NA		Lung (Carcinoma; Squamous cell carcinoma)	Squamous cell carcinoma	NA		Not specified	Whole exome screening
	699_T	2194898	40	122	162	1.766	1.648	0.93	-0.0300335	No selection	0.0300335	0.372352		NA		NA	Unknown	NA		Lung (Carcinoma; Squamous cell carcinoma)	Squamous cell carcinoma	NA		Not specified	Whole exome screening
	TCGA-56-7582-01	2195231	40	127	167	1.766	1.715	0.97	-0.0127266	No selection	0.0127266	0.158284	83	NA		NA	Male	NA		Lung (Carcinoma; Squamous cell carcinoma)	Squamous cell carcinoma	NA		Not specified	Whole exome screening
	214LC	2637231	40	132	172	1.766	1.783	1.01	0.00416064	No selection	0.00416064	-0.0538584	78	Smoker	Smoker	Chinese	Male	1A	1	Lung (Carcinoma; Squamous cell carcinoma)	Squamous cell carcinoma	Not specified		surgery fresh/frozen	Whole exome screening
	TCGA-97-8174-01	2194860	40	133	173	1.766	1.796	1.02	0.00731563	No selection	0.00731563	-0.0960592	67	NA		NA	Male	NA		Lung (Carcinoma; Adenocarcinoma)	Adenocarcinoma	NA		Not specified	Whole exome screening
	4132_T	2194935	40	134	174	1.766	1.81	1.02	0.0106879	No selection	0.0106879	-0.138185		NA		NA	Unknown	NA		Lung (Carcinoma; Squamous cell carcinoma)	Squamous cell carcinoma	NA		Not specified	Whole exome screening
	TCGA-77-A5G7-01	2262816	39	70	109	1.722	0.945	0.55	-0.260601	Strong negative	0.260601	2.60488	63	NA		NA	Male	NA		Lung (Carcinoma; Squamous cell carcinoma)	Squamous cell carcinoma	primary	0	Not specified	Whole exome screening
	S02352_1	2480912	39	81	120	1.722	1.094	0.64	-0.197016	Weak negative	0.197016	2.08278	67	Ex smoker	Smoker	Asian	Male	IIB	2	Lung (Carcinoma; Small cell carcinoma)	Small cell	primary	0	surgery fresh/frozen	Whole genome screening
	IGC-09-1101	2662331	39	102	141	1.722	1.378	0.8	-0.0967839	Weak negative	0.0967839	1.11797		NA		NA	Unknown	NA		Lung (Carcinoma; Adenocarcinoma)	Adenocarcinoma	primary	0	surgery fresh/frozen	Whole exome screening
	S00935_1	2480831	39	125	164	1.722	1.688	0.98	-0.0086607	No selection	0.0086607	0.105632	57	NA		NA	Female	IV	4	Lung (Carcinoma; Small cell carcinoma)	Small cell	primary	0	autopsy-fresh/frozen	Whole exome screening
	TCGA-22-4595-01	1780846	39	125	164	1.722	1.688	0.98	-0.0086607	No selection	0.0086607	0.105632	57	NA		NA	Male	NA		Lung (Carcinoma; Squamous cell carcinoma)	Squamous cell carcinoma	primary	0	fresh/frozen - NOS	Whole genome screening
	310LC	2637241	39	62	101	1.722	0.837	0.49	-0.313308	Strong negative	0.313308	2.99226	51	Smoker	Smoker	Chinese	Male	IIIA	3	Lung (Carcinoma; Squamous cell carcinoma)	Squamous cell carcinoma	Not specified		surgery fresh/frozen	Whole exome screening
	J6_T	2194932	39	94	133	1.722	1.27	0.74	-0.132229	Weak negative	0.132229	1.48075		NA		NA	Unknown	NA		Lung (Carcinoma; Squamous cell carcinoma)	Squamous cell carcinoma	NA		Not specified	Whole exome screening
	J85_T	2194978	39	101	140	1.722	1.364	0.79	-0.101219	Weak negative	0.101219	1.16301		NA		NA	Unknown	NA		Lung (Carcinoma; Squamous cell carcinoma)	Squamous cell carcinoma	NA		Not specified	Whole exome screening
	TCGA-62-8394-01	2194776	39	104	143	1.722	1.405	0.82	-0.0883568	Weak negative	0.0883568	1.02816	65	NA		NA	Female	NA		Lung (Carcinoma; Adenocarcinoma)	Adenocarcinoma	NA		Not specified	Whole exome screening
	TCGA-85-A510-01	2195052	39	104	143	1.722	1.405	0.82	-0.0883568	Weak negative	0.0883568	1.02816	74	NA		NA	Female	NA		Lung (Carcinoma; Squamous cell carcinoma)	Squamous cell carcinoma	NA		Not specified	Whole exome screening
	863LC	2637291	39	107	146	1.722	1.445	0.84	-0.0761653	Weak negative	0.0761653	0.894102	52	Non smoker	Non smoker	Chinese	Male	1A	1	Lung (Carcinoma; Squamous cell carcinoma)	Squamous cell carcinoma	Not specified		surgery fresh/frozen	Whole exome screening
	394LC	2637254	39	111	150	1.722	1.499	0.87	-0.0602315	Weak negative	0.0602315	0.716554	54	Smoker	Smoker	Chinese	Male	1A	1	Lung (Carcinoma; Squamous cell carcinoma)	Squamous cell carcinoma	Not specified		surgery fresh/frozen	Whole exome screening
	601LC	2637278	39	122	161	1.722	1.648	0.96	-0.0190759	No selection	0.0190759	0.235199	49	Smoker	Smoker	Chinese	Male	IIIA	3	Lung (Carcinoma; Squamous cell carcinoma)	Squamous cell carcinoma	Not specified		surgery fresh/frozen	Whole exome screening
	TCGA-39-5024-01	1781527	38	85	123	1.677	1.148	0.68	-0.164591	Weak negative	0.164591	1.76885	65	NA		NA	Female	NA		Lung (Carcinoma; Squamous cell carcinoma)	Squamous cell carcinoma	primary	0	fresh/frozen - NOS	Whole genome screening
	S00947_1	2480839	38	92	130	1.677	1.243	0.74	-0.130062	Weak negative	0.130062	1.44266	71	NA		NA	Male	IV	4	Lung (Carcinoma; Small cell carcinoma)	Small cell	primary	0	autopsy-fresh/frozen	Whole exome screening
	TCGA-49-6761-01	1913991	38	100	138	1.677	1.351	0.81	-0.0938777	Weak negative	0.0938777	1.07551	68	NA		NA	Female	NA		Lung; Right upper lobe (Carcinoma; Adenocarcinoma)	Adenocarcinoma	primary	0	fresh/frozen - NOS	Whole genome screening
	TCGA-49-AAR0-01	2385659	38	104	142	1.677	1.405	0.84	-0.0768567	Weak negative	0.0768567	0.894142	57	NA		NA	Male	NA		Lung (Carcinoma; Adenocarcinoma)	Adenocarcinoma	primary	0	Not specified	Whole exome screening
	S00830_1	2480819	38	108	146	1.677	1.459	0.87	-0.0604778	Weak negative	0.0604778	0.714201	51	Current smoker	Smoker	Caucasian	Female	IIB	2	Lung (Carcinoma; Small cell carcinoma)	Small cell	primary	0	surgery fresh/frozen	Whole exome screening
	TCGA-NK-A5CX-01	2385917	38	118	156	1.677	1.594	0.95	-0.0220447	No selection	0.0220447	0.270446	73	NA		NA	Male	NA		Lung (Carcinoma; Squamous cell carcinoma)	Squamous cell carcinoma	primary	0	Not specified	Whole exome screening
	TCGA-60-2724-01	1782337	38	122	160	1.677	1.648	0.98	-0.00757586	No selection	0.00757586	0.0953205	47	NA		NA	Male	NA		Lung (Carcinoma; Squamous cell carcinoma)	Squamous cell carcinoma	primary	0	fresh/frozen - NOS	Whole genome screening
	TCGA-37-4141-01	1781472	38	139	177	1.677	1.877	1.12	0.0489312	No selection	0.0489312	-0.634464	65	NA		NA	Female	NA		Lung (Carcinoma; Squamous cell carcinoma)	Squamous cell carcinoma	primary	0	fresh/frozen - NOS	Whole genome screening
	TCGA-97-A4M3-01	2385679	38	166	204	1.677	2.242	1.34	0.126103	Weak positive	0.126103	-1.74836	69	NA		NA	Female	NA		Lung (Carcinoma; Adenocarcinoma)	Adenocarcinoma	primary	0	Not specified	Whole exome screening
	292LC	2637236	38	87	125	1.677	1.175	0.7	-0.154495	Weak negative	0.154495	1.67517	54	Smoker	Smoker	Chinese	Male	1B	1	Lung (Carcinoma; Squamous cell carcinoma)	Squamous cell carcinoma	Not specified		surgery fresh/frozen	Whole exome screening
	J54_T	2195004	38	149	187	1.677	2.012	1.2	0.0790949	Weak positive	0.0790949	-1.05325		NA		NA	Unknown	NA		Lung (Carcinoma; Squamous cell carcinoma)	Squamous cell carcinoma	NA		Not specified	Whole exome screening
	NCI-H209	688013	37	101	138	1.633	1.364	0.84	-0.0781718	Weak negative	0.0781718	0.894346		NA		Caucasian	Male	NA		Lung (Carcinoma; Small cell carcinoma)	Small cell	Metastases	1	cell-line	Whole exome screening
	S02194_1	2480868	37	118	155	1.633	1.594	0.98	-0.0104979	No selection	0.0104979	0.12898	64	Current smoker	Smoker	NA	Male	IV	4	Lung (Carcinoma; Small cell carcinoma)	Small cell	Metastases	1	pleural effusion	Whole genome screening
	12820	2478828	37	96	133	1.633	1.297	0.79	-0.100046	Weak negative	0.100046	1.12449	75	Ex smoker	Smoker	Caucasian	Unknown	IA	1	Lung (Carcinoma; Squamous cell carcinoma)	Squamous cell carcinoma	primary	0	Not specified	Whole exome screening
	TCGA-22-5489-01	1781022	37	104	141	1.633	1.405	0.86	-0.0653099	Weak negative	0.0653099	0.757382	64	NA		NA	Male	NA		Lung (Carcinoma; Squamous cell carcinoma)	Squamous cell carcinoma	primary	0	fresh/frozen - NOS	Whole genome screening
	TCGA-33-4533-01	1781060	37	114	151	1.633	1.54	0.94	-0.0254655	No selection	0.0254655	0.306749	76	NA		NA	Female	NA		Lung (Carcinoma; Squamous cell carcinoma)	Squamous cell carcinoma	primary	0	fresh/frozen - NOS	Whole genome screening
	433LC	2637261	37	89	126	1.633	1.202	0.74	-0.133082	Weak negative	0.133082	1.45071	51	Smoker	Smoker	Chinese	Male	1B	1	Lung (Carcinoma; Squamous cell carcinoma)	Squamous cell carcinoma	Not specified		surgery fresh/frozen	Whole exome screening
	TCGA-21-A5DI-01	2195220	37	99	136	1.633	1.337	0.82	-0.0868548	Weak negative	0.0868548	0.986121	77	NA		NA	Male	NA		Lung (Carcinoma; Squamous cell carcinoma)	Squamous cell carcinoma	NA		Not specified	Whole exome screening
	TCGA-77-8009-01	2195150	37	127	164	1.633	1.715	1.05	0.0212779	No selection	0.0212779	-0.265984	68	NA		NA	Male	NA		Lung (Carcinoma; Squamous cell carcinoma)	Squamous cell carcinoma	NA		Not specified	Whole exome screening
	S01494_1	2480849	36	47	83	1.589	0.635	0.4	-0.39835	Strong negative	0.39835	3.40126	58	Ex smoker	Smoker	Caucasian	Female	IIA	2	Lung (Carcinoma; Small cell carcinoma)	Small cell	primary	0	surgery fresh/frozen	Whole exome screening
	TCGA-66-2792-01	1782969	36	69	105	1.589	0.932	0.59	-0.231708	Strong negative	0.231708	2.28466	58	NA		NA	Male	NA		Lung (Carcinoma; Squamous cell carcinoma)	Squamous cell carcinoma	primary	0	fresh/frozen - NOS	Whole genome screening
	TCGA-95-8494-01	2340061	36	72	108	1.589	0.972	0.61	-0.213458	Strong negative	0.213458	2.13674	67	NA		NA	Male	NA		Lung (Carcinoma; Adenocarcinoma)	Adenocarcinoma	primary	0	Not specified	Whole exome screening
	TCGA-60-2722-01	1782304	36	93	129	1.589	1.256	0.79	-0.102134	Weak negative	0.102134	1.12821	66	NA		NA	Male	NA		Lung (Carcinoma; Squamous cell carcinoma)	Squamous cell carcinoma	primary	0	fresh/frozen - NOS	Whole genome screening
	TCGA-66-2768-01	1782691	36	98	134	1.589	1.324	0.83	-0.0792359	Weak negative	0.0792359	0.894729	57	NA		NA	Male	NA		Lung (Carcinoma; Squamous cell carcinoma)	Squamous cell carcinoma	primary	0	fresh/frozen - NOS	Whole genome screening
	S02256_1	2480882	36	110	146	1.589	1.486	0.94	-0.0291051	No selection	0.0291051	0.344179	61	Current smoker	Smoker	Caucasian	Male	IIIA	3	Lung (Carcinoma; Small cell carcinoma)	Small cell	primary	0	surgery fresh/frozen	Whole genome screening
	TCGA-97-A4M5-01	2385680	36	113	149	1.589	1.526	0.96	-0.0175694	No selection	0.0175694	0.208641	83	NA		NA	Male	NA		Lung (Carcinoma; Adenocarcinoma)	Adenocarcinoma	primary	0	Not specified	Whole exome screening
	TCGA-39-5030-01	1781556	36	123	159	1.589	1.661	1.05	0.0192457	No selection	0.0192457	-0.237317	81	NA		NA	Female	NA		Lung (Carcinoma; Squamous cell carcinoma)	Squamous cell carcinoma	primary	0	fresh/frozen - NOS	Whole genome screening
	TCGA-22-5491-01	1781029	36	127	163	1.589	1.715	1.08	0.0331402	No selection	0.0331402	-0.413249	74	NA		NA	Male	NA		Lung (Carcinoma; Squamous cell carcinoma)	Squamous cell carcinoma	primary	0	fresh/frozen - NOS	Whole genome screening
	TCGA-62-A471-01	2194855	36	79	115	1.589	1.067	0.67	-0.172959	Weak negative	0.172959	1.7954	64	NA		NA	Male	NA		Lung (Carcinoma; Adenocarcinoma)	Adenocarcinoma	NA		Not specified	Whole exome screening
	160LC	2637222	36	83	119	1.589	1.121	0.71	-0.151518	Weak negative	0.151518	1.60271	48	Smoker	Smoker	Chinese	Male	IIIA	3	Lung (Carcinoma; Squamous cell carcinoma)	Squamous cell carcinoma	Not specified		surgery fresh/frozen	Whole exome screening
	882LC	2637294	36	89	125	1.589	1.202	0.76	-0.121219	Weak negative	0.121219	1.31679	69	Smoker	Smoker	Chinese	Male	1A	1	Lung (Carcinoma; Squamous cell carcinoma)	Squamous cell carcinoma	Not specified		surgery fresh/frozen	Whole exome screening
	422_T	2194965	36	91	127	1.589	1.229	0.77	-0.111572	Weak negative	0.111572	1.2223		NA		NA	Unknown	NA		Lung (Carcinoma; Squamous cell carcinoma)	Squamous cell carcinoma	NA		Not specified	Whole exome screening
	TCGA-85-7698-01	2195072	36	97	133	1.589	1.31	0.82	-0.0838526	Weak negative	0.0838526	0.941229	48	NA		NA	Male	NA		Lung (Carcinoma; Squamous cell carcinoma)	Squamous cell carcinoma	NA		Not specified	Whole exome screening
	TCGA-22-4596-01	2195040	36	112	148	1.589	1.513	0.95	-0.021285	No selection	0.021285	0.253729	69	NA		NA	Female	NA		Lung (Carcinoma; Squamous cell carcinoma)	Squamous cell carcinoma	NA		Not specified	Whole exome screening
	TCGA-05-4398-01	1780060	35	74	109	1.545	0.999	0.65	-0.189363	Weak negative	0.189363	1.9084	47	NA		NA	Female	NA		Lung (Carcinoma; Adenocarcinoma)	Adenocarcinoma	primary	0	fresh/frozen - NOS	Whole genome screening
	S01524_1	2480852	35	81	116	1.545	1.094	0.71	-0.149911	Weak negative	0.149911	1.56543	77	Ex smoker	Smoker	Caucasian	Male	IA	1	Lung (Carcinoma; Small cell carcinoma)	Small cell	primary	0	surgery fresh/frozen	Whole genome screening
	TCGA-34-5239-01	1781283	35	84	119	1.545	1.135	0.73	-0.133933	Weak negative	0.133933	1.42009	75	NA		NA	Male	NA		Lung (Carcinoma; Squamous cell carcinoma)	Squamous cell carcinoma	primary	0	fresh/frozen - NOS	Whole genome screening
	S01728_1	2480858	35	87	122	1.545	1.175	0.76	-0.118891	Weak negative	0.118891	1.27571	65	Ex smoker	Smoker	NA	Male	II	2	Lung (Carcinoma; Small cell carcinoma)	Small cell	primary	0	surgery fresh/frozen	Whole exome screening
	TCGA-05-4397-01	1780059	35	94	129	1.545	1.27	0.82	-0.0851248	Weak negative	0.0851248	0.942494	65	NA		NA	Male	NA		Lung (Carcinoma; Adenocarcinoma)	Adenocarcinoma	primary	0	fresh/frozen - NOS	Whole genome screening
	TCGA-77-A5GA-01	2263115	35	99	134	1.545	1.337	0.87	-0.0627971	Weak negative	0.0627971	0.707556	76	NA		NA	Male	NA		Lung (Carcinoma; Squamous cell carcinoma)	Squamous cell carcinoma	primary	0	Not specified	Whole exome screening
	TCGA-34-5927-01	1781304	35	104	139	1.545	1.405	0.91	-0.0412522	No selection	0.0412522	0.475109	70	NA		NA	Female	NA		Lung (Carcinoma; Squamous cell carcinoma)	Squamous cell carcinoma	primary	0	fresh/frozen - NOS	Whole genome screening
	TCGA-NJ-A55O-01	2385688	35	105	140	1.545	1.418	0.92	-0.0372523	No selection	0.0372523	0.428913	56	NA		NA	Female	NA		Lung (Carcinoma; Adenocarcinoma)	Adenocarcinoma	primary	0	Not specified	Whole exome screening
	TCGA-70-6722-01	1783058	35	106	141	1.545	1.432	0.93	-0.0329855	No selection	0.0329855	0.382815	47	NA		NA	Male	NA		Lung (Carcinoma; Squamous cell carcinoma)	Squamous cell carcinoma	primary	0	fresh/frozen - NOS	Whole genome screening
	TCGA-22-1012-01	1780772	35	107	142	1.545	1.445	0.94	-0.0290606	No selection	0.0290606	0.336812	80	NA		NA	Female	NA		Lung (Carcinoma; Squamous cell carcinoma)	Squamous cell carcinoma	primary	0	fresh/frozen - NOS	Whole genome screening
	TCGA-66-2763-01	1782626	35	143	178	1.545	1.931	1.25	0.0968538	Weak positive	0.0968538	-1.25867	63	NA		NA	Female	NA		Lung (Carcinoma; Squamous cell carcinoma)	Squamous cell carcinoma	primary	0	fresh/frozen - NOS	Whole genome screening
	TCGA-77-8150-01	2195126	35	90	125	1.545	1.216	0.79	-0.103995	Weak negative	0.103995	1.13228	64	NA		NA	Male	NA		Lung (Carcinoma; Squamous cell carcinoma)	Squamous cell carcinoma	NA		Not specified	Whole exome screening
	J38_T	2194931	35	92	127	1.545	1.243	0.8	-0.0944574	Weak negative	0.0944574	1.03718		NA		NA	Unknown	NA		Lung (Carcinoma; Squamous cell carcinoma)	Squamous cell carcinoma	NA		Not specified	Whole exome screening
	1848_T	2194980	35	93	128	1.545	1.256	0.81	-0.0899388	Weak negative	0.0899388	0.989786		NA		NA	Unknown	NA		Lung (Carcinoma; Squamous cell carcinoma)	Squamous cell carcinoma	NA		Not specified	Whole exome screening
	J13_T	2194992	35	95	130	1.545	1.283	0.83	-0.0807018	Weak negative	0.0807018	0.895305		NA		NA	Unknown	NA		Lung (Carcinoma; Squamous cell carcinoma)	Squamous cell carcinoma	NA		Not specified	Whole exome screening
	TCGA-MP-A4TE-01	2194833	35	104	139	1.545	1.405	0.91	-0.0412522	No selection	0.0412522	0.475109	56	NA		NA	Male	NA		Lung (Carcinoma; Adenocarcinoma)	Adenocarcinoma	NA		Not specified	Whole exome screening
	TCGA-43-5670-01	2195161	35	108	143	1.545	1.459	0.94	-0.0248732	No selection	0.0248732	0.290906	70	NA		NA	Male	NA		Lung (Carcinoma; Squamous cell carcinoma)	Squamous cell carcinoma	NA		Not specified	Whole exome screening
	2881_T	2194948	35	109	144	1.545	1.472	0.95	-0.0210207	No selection	0.0210207	0.245095		NA		NA	Unknown	NA		Lung (Carcinoma; Squamous cell carcinoma)	Squamous cell carcinoma	NA		Not specified	Whole exome screening
	TCGA-55-8096-01	2194781	35	112	147	1.545	1.513	0.98	-0.00908956	No selection	0.00908956	0.10823	67	NA		NA	Female	NA		Lung (Carcinoma; Adenocarcinoma)	Adenocarcinoma	NA		Not specified	Whole exome screening
	TCGA-55-8299-01	2194762	35	113	148	1.545	1.526	0.99	-0.00537395	No selection	0.00537395	0.0627965	61	NA		NA	Female	NA		Lung (Carcinoma; Adenocarcinoma)	Adenocarcinoma	NA		Not specified	Whole exome screening
	TCGA-O2-A52W-01	2385924	34	69	103	1.501	0.932	0.62	-0.206965	Strong negative	0.206965	2.02603	63	NA		NA	Male	NA		Lung (Carcinoma; Squamous cell carcinoma)	Squamous cell carcinoma	primary	0	Not specified	Whole exome screening
	IGC-03-1103	2662288	34	75	109	1.501	1.013	0.67	-0.170771	Weak negative	0.170771	1.72546		NA		NA	Unknown	NA		Lung (Carcinoma; Adenocarcinoma)	Adenocarcinoma	primary	0	surgery fresh/frozen	Whole exome screening
	TCGA-33-4547-01	1781090	34	78	112	1.501	1.054	0.7	-0.15354	Weak negative	0.15354	1.57675	68	NA		NA	Male	NA		Lung (Carcinoma; Squamous cell carcinoma)	Squamous cell carcinoma	primary	0	fresh/frozen - NOS	Whole genome screening
	TCGA-33-4538-01	1781075	34	87	121	1.501	1.175	0.78	-0.106343	Weak negative	0.106343	1.13672	66	NA		NA	Male	NA		Lung (Carcinoma; Squamous cell carcinoma)	Squamous cell carcinoma	primary	0	fresh/frozen - NOS	Whole genome screening
	TCGA-95-A4VP-01	2339370	34	94	128	1.501	1.27	0.85	-0.072577	Weak negative	0.072577	0.800588	66	NA		NA	Female	NA		Lung (Carcinoma; Adenocarcinoma)	Adenocarcinoma	primary	0	Not specified	Whole exome screening
	TCGA-22-5471-01	1780938	34	94	128	1.501	1.27	0.85	-0.072577	Weak negative	0.072577	0.800588	75	NA		NA	Male	NA		Lung (Carcinoma; Squamous cell carcinoma)	Squamous cell carcinoma	primary	0	fresh/frozen - NOS	Whole genome screening
	TCGA-L9-A743-01	2263104	34	102	136	1.501	1.378	0.92	-0.0371315	No selection	0.0371315	0.422742	56	NA		NA	Male	NA		Lung (Carcinoma; Adenocarcinoma)	Adenocarcinoma	primary	0	Not specified	Whole exome screening
	TCGA-18-3417-01	1780404	34	105	139	1.501	1.418	0.94	-0.0247045	No selection	0.0247045	0.282732	65	NA		NA	Male	NA		Lung (Carcinoma; Squamous cell carcinoma)	Squamous cell carcinoma	primary	0	fresh/frozen - NOS	Whole genome screening
	TCGA-56-8624-01	2195234	34	91	125	1.501	1.229	0.82	-0.0868288	Weak negative	0.0868288	0.944002	84	NA		NA	Male	NA		Lung (Carcinoma; Squamous cell carcinoma)	Squamous cell carcinoma	NA		Not specified	Whole exome screening
	TCGA-62-A46R-01	2194740	34	130	164	1.501	1.756	1.17	0.0681438	Weak positive	0.0681438	-0.850302	54	NA		NA	Female	NA		Lung (Carcinoma; Adenocarcinoma)	Adenocarcinoma	NA		Not specified	Whole exome screening
	TCGA-MP-A4SY-01	2194847	34	137	171	1.501	1.85	1.23	0.090791	Weak positive	0.090791	-1.15733	61	NA		NA	Male	NA		Lung (Carcinoma; Adenocarcinoma)	Adenocarcinoma	NA		Not specified	Whole exome screening
	TCGA-34-5232-01	1781262	33	67	100	1.457	0.905	0.62	-0.206811	Strong negative	0.206811	1.9945	75	NA		NA	Female	NA		Lung (Carcinoma; Squamous cell carcinoma)	Squamous cell carcinoma	primary	0	fresh/frozen - NOS	Whole genome screening
	TCGA-33-4582-01	1781111	33	78	111	1.457	1.054	0.72	-0.140619	Weak negative	0.140619	1.43868	55	NA		NA	Male	NA		Lung (Carcinoma; Squamous cell carcinoma)	Squamous cell carcinoma	primary	0	fresh/frozen - NOS	Whole genome screening
	IGC-10-1130	2662341	33	86	119	1.457	1.162	0.8	-0.0982534	Weak negative	0.0982534	1.04344		NA		NA	Unknown	NA		Lung (Carcinoma; Adenocarcinoma)	Adenocarcinoma	primary	0	surgery fresh/frozen	Whole exome screening
	TCGA-43-3394-01	1781653	33	87	120	1.457	1.175	0.81	-0.0934217	Weak negative	0.0934217	0.99455	52	NA		NA	Male	NA		Lung (Carcinoma; Squamous cell carcinoma)	Squamous cell carcinoma	primary	0	fresh/frozen - NOS	Whole genome screening
	TCGA-NJ-A55A-01	2385687	33	88	121	1.457	1.189	0.82	-0.0882777	Weak negative	0.0882777	0.945773	76	NA		NA	Female	NA		Lung (Carcinoma; Adenocarcinoma)	Adenocarcinoma	primary	0	Not specified	Whole exome screening
	TCGA-05-4424-01	1780070	33	89	122	1.457	1.202	0.82	-0.0835551	Weak negative	0.0835551	0.897107	70	NA		NA	Male	NA		Lung (Carcinoma; Adenocarcinoma)	Adenocarcinoma	primary	0	fresh/frozen - NOS	Whole genome screening
	TCGA-39-5037-01	1781591	33	89	122	1.457	1.202	0.82	-0.0835551	Weak negative	0.0835551	0.897107	65	NA		NA	Male	NA		Lung (Carcinoma; Squamous cell carcinoma)	Squamous cell carcinoma	primary	0	fresh/frozen - NOS	Whole genome screening
	TCGA-78-7536-01	1914072	33	90	123	1.457	1.216	0.83	-0.078526	Weak negative	0.078526	0.848553	69	NA		NA	Male	NA		Lung; Right upper lobe (Carcinoma; Adenocarcinoma)	Adenocarcinoma	primary	0	fresh/frozen - NOS	Whole genome screening
	TCGA-4B-A93V-01	2385668	33	105	138	1.457	1.418	0.97	-0.0117833	No selection	0.0117833	0.133214	52	NA		NA	Female	NA		Lung (Carcinoma; Adenocarcinoma)	Adenocarcinoma	primary	0	Not specified	Whole exome screening
	IGC-13-1050	2662368	33	107	140	1.457	1.445	0.99	-0.00359171	No selection	0.00359171	0.0396189		NA		NA	Unknown	NA		Lung (Carcinoma; Adenocarcinoma)	Adenocarcinoma	primary	0	surgery fresh/frozen	Whole exome screening
	TCGA-66-2793-01	1782987	33	109	142	1.457	1.472	1.01	0.00444826	No selection	0.00444826	-0.0535691	68	NA		NA	Male	NA		Lung (Carcinoma; Squamous cell carcinoma)	Squamous cell carcinoma	primary	0	fresh/frozen - NOS	Whole genome screening
	TCGA-98-A53B-01	2339897	33	110	143	1.457	1.486	1.02	0.00855926	No selection	0.00855926	-0.100012	69	NA		NA	Male	NA		Lung (Carcinoma; Squamous cell carcinoma)	Squamous cell carcinoma	primary	0	Not specified	Whole exome screening
	TCGA-77-A5G1-01	2262996	33	114	147	1.457	1.54	1.06	0.0240612	No selection	0.0240612	-0.284786	75	NA		NA	Male	NA		Lung (Carcinoma; Squamous cell carcinoma)	Squamous cell carcinoma	primary	0	Not specified	Whole exome screening
	259091	2144494	33	75	108	1.457	1.013	0.7	-0.15785	Weak negative	0.15785	1.58882	61	Smoker	Smoker	NA	Male	IIIA	3	Lung (Carcinoma; Adenocarcinoma)	Adenocarcinoma	NA		Not specified	Whole exome screening
	TCGA-86-8278-01	2194772	33	78	111	1.457	1.054	0.72	-0.140619	Weak negative	0.140619	1.43868	63	NA		NA	Female	NA		Lung (Carcinoma; Adenocarcinoma)	Adenocarcinoma	NA		Not specified	Whole exome screening
	11LC	2637203	33	91	124	1.457	1.229	0.84	-0.0739077	Weak negative	0.0739077	0.800109	61	Smoker	Smoker	Chinese	Male	1B	1	Lung (Carcinoma; Squamous cell carcinoma)	Squamous cell carcinoma	Not specified		surgery fresh/frozen	Whole exome screening
	TCGA-62-A46S-01	2194876	33	92	125	1.457	1.243	0.85	-0.0689884	Weak negative	0.0689884	0.751776	73	NA		NA	Male	NA		Lung (Carcinoma; Adenocarcinoma)	Adenocarcinoma	NA		Not specified	Whole exome screening
	TCGA-43-7657-01	2195037	33	97	130	1.457	1.31	0.9	-0.0461883	No selection	0.0461883	0.511741	68	NA		NA	Female	NA		Lung (Carcinoma; Squamous cell carcinoma)	Squamous cell carcinoma	NA		Not specified	Whole exome screening
	TCGA-56-7580-01	2195233	33	101	134	1.457	1.364	0.94	-0.0286452	No selection	0.0286452	0.321639	84	NA		NA	Male	NA		Lung (Carcinoma; Squamous cell carcinoma)	Squamous cell carcinoma	NA		Not specified	Whole exome screening
	209LC	2637230	33	111	144	1.457	1.499	1.03	0.0123421	No selection	0.0123421	-0.146354	62	Smoker	Smoker	Chinese	Male	1B	1	Lung (Carcinoma; Squamous cell carcinoma)	Squamous cell carcinoma	Not specified		surgery fresh/frozen	Whole exome screening
	TCGA-77-8143-01	2195219	33	118	151	1.457	1.594	1.09	0.0390288	No selection	0.0390288	-0.467987	76	NA		NA	Male	NA		Lung (Carcinoma; Squamous cell carcinoma)	Squamous cell carcinoma	NA		Not specified	Whole exome screening
	RS33T	2653643	32	23	55	1.413	0.311	0.22	-0.657382	Strong negative	0.657382	4.27139	67.09	Smoker	Smoker	NA	Male	I	1	Lung (Carcinoma; Adenocarcinoma)	Adenocarcinoma	primary	0	Not specified	Whole exome screening
	TCGA-39-5021-01	1781514	32	59	91	1.413	0.797	0.56	-0.248684	Strong negative	0.248684	2.27682	70	NA		NA	Male	NA		Lung (Carcinoma; Squamous cell carcinoma)	Squamous cell carcinoma	primary	0	fresh/frozen - NOS	Whole genome screening
	TCGA-43-6647-01	1781715	32	59	91	1.413	0.797	0.56	-0.248684	Strong negative	0.248684	2.27682	69	NA		NA	Female	NA		Lung (Carcinoma; Squamous cell carcinoma)	Squamous cell carcinoma	primary	0	fresh/frozen - NOS	Whole genome screening
	TCGA-22-5477-01	1780966	32	62	94	1.413	0.837	0.59	-0.227417	Strong negative	0.227417	2.11905	65	NA		NA	Male	NA		Lung (Carcinoma; Squamous cell carcinoma)	Squamous cell carcinoma	primary	0	fresh/frozen - NOS	Whole genome screening
	TCGA-66-2755-01	1782544	32	68	100	1.413	0.918	0.65	-0.187299	Weak negative	0.187299	1.80708	63	NA		NA	Male	NA		Lung (Carcinoma; Squamous cell carcinoma)	Squamous cell carcinoma	primary	0	fresh/frozen - NOS	Whole genome screening
	13542	2478834	32	75	107	1.413	1.013	0.72	-0.144533	Weak negative	0.144533	1.44896	64	Ex smoker	Smoker	Caucasian	Unknown	IIB	2	Lung (Carcinoma; Squamous cell carcinoma)	Squamous cell carcinoma	primary	0	Not specified	Whole exome screening
	TCGA-18-3415-01	1780371	32	80	112	1.413	1.081	0.77	-0.116316	Weak negative	0.116316	1.19689	77	NA		NA	Male	NA		Lung (Carcinoma; Squamous cell carcinoma)	Squamous cell carcinoma	primary	0	fresh/frozen - NOS	Whole genome screening
	TCGA-98-A53J-01	2385902	32	81	113	1.413	1.094	0.77	-0.111125	Weak negative	0.111125	1.14684	77	NA		NA	Male	NA		Lung (Carcinoma; Squamous cell carcinoma)	Squamous cell carcinoma	primary	0	Not specified	Whole exome screening
	TCGA-S2-AA1A-01	2339892	32	87	119	1.413	1.175	0.83	-0.0801043	Weak negative	0.0801043	0.849033	68	NA		NA	Female	NA		Lung (Carcinoma; Adenocarcinoma)	Adenocarcinoma	primary	0	Not specified	Whole exome screening
	TCGA-34-2596-01	1781163	32	91	123	1.413	1.229	0.87	-0.0605903	Weak negative	0.0605903	0.652826	70	NA		NA	Male	NA		Lung (Carcinoma; Squamous cell carcinoma)	Squamous cell carcinoma	primary	0	fresh/frozen - NOS	Whole genome screening
	TCGA-51-4080-01	1781877	32	91	123	1.413	1.229	0.87	-0.0605903	Weak negative	0.0605903	0.652826	65	NA		NA	Male	NA		Lung (Carcinoma; Squamous cell carcinoma)	Squamous cell carcinoma	primary	0	fresh/frozen - NOS	Whole genome screening
	TCGA-66-2757-01	1782577	32	96	128	1.413	1.297	0.92	-0.0372022	No selection	0.0372022	0.41012	65	NA		NA	Female	NA		Lung (Carcinoma; Squamous cell carcinoma)	Squamous cell carcinoma	primary	0	fresh/frozen - NOS	Whole genome screening
	IGC-04-1087	2662300	32	101	133	1.413	1.364	0.97	-0.0153278	No selection	0.0153278	0.170183		NA		NA	Unknown	NA		Lung (Carcinoma; Adenocarcinoma)	Adenocarcinoma	primary	0	surgery fresh/frozen	Whole exome screening
	TCGA-60-2723-01	1782321	32	103	135	1.413	1.391	0.98	-0.00681503	No selection	0.00681503	0.0749683	74	NA		NA	Female	NA		Lung (Carcinoma; Squamous cell carcinoma)	Squamous cell carcinoma	primary	0	fresh/frozen - NOS	Whole genome screening
	S02354_1	2480914	32	108	140	1.413	1.459	1.03	0.0139131	No selection	0.0139131	-0.161208	70	Ex smoker	Smoker	Asian	Male	IIIA	3	Lung (Carcinoma; Small cell carcinoma)	Small cell	primary	0	surgery fresh/frozen	Whole genome screening
	757LC	2637285	32	59	91	1.413	0.797	0.56	-0.248684	Strong negative	0.248684	2.27682	55	Smoker	Smoker	Chinese	Male	IIA	2	Lung (Carcinoma; Squamous cell carcinoma)	Squamous cell carcinoma	Not specified		surgery fresh/frozen	Whole exome screening
	J32_T	2195006	32	63	95	1.413	0.851	0.6	-0.220213	Strong negative	0.220213	2.06672		NA		NA	Unknown	NA		Lung (Carcinoma; Squamous cell carcinoma)	Squamous cell carcinoma	NA		Not specified	Whole exome screening
	TCGA-44-A47F-01	2194877	32	68	100	1.413	0.918	0.65	-0.187299	Weak negative	0.187299	1.80708	74	NA		NA	Male	NA		Lung (Carcinoma; Adenocarcinoma)	Adenocarcinoma	NA		Not specified	Whole exome screening
	699LC	2637281	32	71	103	1.413	0.959	0.68	-0.168324	Weak negative	0.168324	1.65284	64	Smoker	Smoker	Chinese	Male	1B	1	Lung (Carcinoma; Squamous cell carcinoma)	Squamous cell carcinoma	Not specified		surgery fresh/frozen	Whole exome screening
	553LC	2637276	32	75	107	1.413	1.013	0.72	-0.144533	Weak negative	0.144533	1.44896	59	Smoker	Smoker	Chinese	Male	1B	1	Lung (Carcinoma; Squamous cell carcinoma)	Squamous cell carcinoma	Not specified		surgery fresh/frozen	Whole exome screening
	TCGA-90-7767-01	2195087	32	86	118	1.413	1.162	0.82	-0.084936	Weak negative	0.084936	0.898374	56	NA		NA	Male	NA		Lung (Carcinoma; Squamous cell carcinoma)	Squamous cell carcinoma	NA		Not specified	Whole exome screening
	TCGA-38-4625-01	1780089	31	64	95	1.368	0.864	0.63	-0.199572	Weak negative	0.199572	1.87716	66	NA		NA	Female	NA		Lung (Carcinoma; Adenocarcinoma)	Adenocarcinoma	primary	0	fresh/frozen - NOS	Whole genome screening
	TCGA-LA-A7SW-01	2339379	31	69	100	1.368	0.932	0.68	-0.16667	Weak negative	0.16667	1.61543	71	NA		NA	Male	NA		Lung (Carcinoma; Squamous cell carcinoma)	Squamous cell carcinoma	primary	0	Not specified	Whole exome screening
	TCGA-63-A5MV-01	2385889	31	83	114	1.368	1.121	0.82	-0.0864805	Weak negative	0.0864805	0.899916	69	NA		NA	Male	NA		Lung (Carcinoma; Squamous cell carcinoma)	Squamous cell carcinoma	primary	0	Not specified	Whole exome screening
	S02402_1	2480928	31	89	120	1.368	1.202	0.88	-0.0561816	Weak negative	0.0561816	0.600733	57	Current smoker	Smoker	Asian	Male	IB	1	Lung (Carcinoma; Small cell carcinoma)	Small cell	primary	0	surgery fresh/frozen	Whole genome screening
	TCGA-38-4631-01	1780095	31	90	121	1.368	1.216	0.89	-0.0511525	Weak negative	0.0511525	0.551289	72	NA		NA	Female	NA		Lung (Carcinoma; Adenocarcinoma)	Adenocarcinoma	primary	0	fresh/frozen - NOS	Whole genome screening
	TCGA-55-8089-01	1914032	31	91	122	1.368	1.229	0.9	-0.0465342	No selection	0.0465342	0.501962	56	NA		NA	Male	NA		Lung; Right upper lobe (Carcinoma; Adenocarcinoma)	Adenocarcinoma	primary	0	fresh/frozen - NOS	Whole genome screening
	TCGA-60-2726-01	1782368	31	95	126	1.368	1.283	0.94	-0.0278594	No selection	0.0278594	0.305824	56	NA		NA	Male	NA		Lung (Carcinoma; Squamous cell carcinoma)	Squamous cell carcinoma	primary	0	fresh/frozen - NOS	Whole genome screening
	S00932_1	2480828	31	101	132	1.368	1.364	1	-0.00127173	No selection	0.00127173	0.0150536	69	NA		NA	Male	I	1	Lung (Carcinoma; Small cell carcinoma)	Small cell	primary	0	surgery fresh/frozen	Whole exome screening
	TCGA-37-4133-01	1781437	31	103	134	1.368	1.391	1.02	0.00724103	No selection	0.00724103	-0.0809725	63	NA		NA	Male	NA		Lung (Carcinoma; Squamous cell carcinoma)	Squamous cell carcinoma	primary	0	fresh/frozen - NOS	Whole genome screening
	TCGA-MP-A5C7-01	2194808	31	45	76	1.368	0.608	0.44	-0.352183	Strong negative	0.352183	2.90371	76	NA		NA	Female	NA		Lung (Carcinoma; Adenocarcinoma)	Adenocarcinoma	NA		Not specified	Whole exome screening
	315LC	2637243	31	68	99	1.368	0.918	0.67	-0.173243	Weak negative	0.173243	1.66751	52	Smoker	Smoker	Chinese	Male	IIA	2	Lung (Carcinoma; Squamous cell carcinoma)	Squamous cell carcinoma	Not specified		surgery fresh/frozen	Whole exome screening
	TCGA-56-A4ZJ-01	2195055	31	80	111	1.368	1.081	0.79	-0.10226	Weak negative	0.10226	1.05115	75	NA		NA	Female	NA		Lung (Carcinoma; Squamous cell carcinoma)	Squamous cell carcinoma	NA		Not specified	Whole exome screening
	3006_T	2194982	31	95	126	1.368	1.283	0.94	-0.0278594	No selection	0.0278594	0.305824		NA		NA	Unknown	NA		Lung (Carcinoma; Squamous cell carcinoma)	Squamous cell carcinoma	NA		Not specified	Whole exome screening
	504LC	2637268	31	95	126	1.368	1.283	0.94	-0.0278594	No selection	0.0278594	0.305824	69	Smoker	Smoker	Chinese	Male	1B	1	Lung (Carcinoma; Squamous cell carcinoma)	Squamous cell carcinoma	Not specified		surgery fresh/frozen	Whole exome screening
	J83_T	2194994	31	96	127	1.368	1.297	0.95	-0.0231461	No selection	0.0231461	0.257078		NA		NA	Unknown	NA		Lung (Carcinoma; Squamous cell carcinoma)	Squamous cell carcinoma	NA		Not specified	Whole exome screening
	144LC	2637219	31	105	136	1.368	1.418	1.04	0.0155901	No selection	0.0155901	-0.176558	54	Smoker	Smoker	Chinese	Male	IIIA	3	Lung (Carcinoma; Squamous cell carcinoma)	Squamous cell carcinoma	Not specified		surgery fresh/frozen	Whole exome screening
	408LC	2637256	31	107	138	1.368	1.445	1.06	0.0237818	No selection	0.0237818	-0.271706	45	Smoker	Smoker	Chinese	Male	IIA	2	Lung (Carcinoma; Squamous cell carcinoma)	Squamous cell carcinoma	Not specified		surgery fresh/frozen	Whole exome screening
	1920_T	2194968	31	109	140	1.368	1.472	1.08	0.0318217	No selection	0.0318217	-0.366423		NA		NA	Unknown	NA		Lung (Carcinoma; Squamous cell carcinoma)	Squamous cell carcinoma	NA		Not specified	Whole exome screening
	3584_T	2194996	31	124	155	1.368	1.675	1.22	0.0879287	Weak positive	0.0879287	-1.06346		NA		NA	Unknown	NA		Lung (Carcinoma; Squamous cell carcinoma)	Squamous cell carcinoma	NA		Not specified	Whole exome screening
	TCGA-44-4112-01	1780120	30	44	74	1.324	0.594	0.45	-0.348102	Strong negative	0.348102	2.83106	60	NA		NA	Female	NA		Lung (Carcinoma; Adenocarcinoma)	Adenocarcinoma	primary	0	fresh/frozen - NOS	Whole genome screening
	TCGA-60-2709-01	1782130	30	58	88	1.324	0.783	0.59	-0.228126	Strong negative	0.228126	2.05852	69	NA		NA	Male	NA		Lung (Carcinoma; Squamous cell carcinoma)	Squamous cell carcinoma	primary	0	fresh/frozen - NOS	Whole genome screening
	TCGA-86-6851-01	1914080	30	62	92	1.324	0.837	0.63	-0.199163	Weak negative	0.199163	1.84318	73	NA		NA	Female	NA		Lung; Right upper lobe (Carcinoma; Adenocarcinoma)	Adenocarcinoma	primary	0	fresh/frozen - NOS	Whole genome screening
	TCGA-22-5492-01	1781036	30	72	102	1.324	0.972	0.73	-0.134222	Weak negative	0.134222	1.31475	73	NA		NA	Female	NA		Lung (Carcinoma; Squamous cell carcinoma)	Squamous cell carcinoma	primary	0	fresh/frozen - NOS	Whole genome screening
	TCGA-75-5126-01	1780223	30	88	118	1.324	1.189	0.9	-0.0467061	No selection	0.0467061	0.497031		NA		NA	Female	NA		Lung (Carcinoma; Adenocarcinoma)	Adenocarcinoma	primary	0	fresh/frozen - NOS	Whole genome screening
	TCGA-69-7979-01	1914043	30	116	146	1.324	1.567	1.18	0.073181	Weak positive	0.073181	-0.859481	71	NA		NA	Female	NA		Lung; Right upper lobe (Carcinoma; Adenocarcinoma)	Adenocarcinoma	primary	0	fresh/frozen - NOS	Whole genome screening
	TCGA-85-A50M-01	2195071	30	53	83	1.324	0.716	0.54	-0.266975	Strong negative	0.266975	2.331	47	NA		NA	Male	NA		Lung (Carcinoma; Squamous cell carcinoma)	Squamous cell carcinoma	NA		Not specified	Whole exome screening
	901LC	2637298	30	57	87	1.324	0.77	0.58	-0.235397	Strong negative	0.235397	2.11272	61	Smoker	Smoker	Chinese	Male	IIB	2	Lung (Carcinoma; Squamous cell carcinoma)	Squamous cell carcinoma	Not specified		surgery fresh/frozen	Whole exome screening
	TCGA-33-4589-01	2195024	30	81	111	1.324	1.094	0.83	-0.0828707	Weak negative	0.0828707	0.850724	62	NA		NA	Female	NA		Lung (Carcinoma; Squamous cell carcinoma)	Squamous cell carcinoma	NA		Not specified	Whole exome screening
	TCGA-96-7545-01	2195198	30	81	111	1.324	1.094	0.83	-0.0828707	Weak negative	0.0828707	0.850724	73	NA		NA	Male	NA		Lung (Carcinoma; Squamous cell carcinoma)	Squamous cell carcinoma	NA		Not specified	Whole exome screening
	TCGA-62-A470-01	2194894	30	82	112	1.324	1.108	0.84	-0.0773482	Weak negative	0.0773482	0.799817	84	NA		NA	Male	NA		Lung (Carcinoma; Adenocarcinoma)	Adenocarcinoma	NA		Not specified	Whole exome screening
	159LC	2637221	30	92	122	1.324	1.243	0.94	-0.0274169	No selection	0.0274169	0.29765	59	Smoker	Smoker	Chinese	Male	IIIA	3	Lung (Carcinoma; Squamous cell carcinoma)	Squamous cell carcinoma	Not specified		surgery fresh/frozen	Whole exome screening
	27LC	2637206	30	106	136	1.324	1.432	1.08	0.034055	No selection	0.034055	-0.38524	49	Smoker	Smoker	Chinese	Male	IIIA	3	Lung (Carcinoma; Squamous cell carcinoma)	Squamous cell carcinoma	Not specified		surgery fresh/frozen	Whole exome screening
	TCGA-05-4390-01	1780056	29	64	93	1.28	0.864	0.68	-0.170696	Weak negative	0.170696	1.59196	58	NA		NA	Female	NA		Lung (Carcinoma; Adenocarcinoma)	Adenocarcinoma	primary	0	fresh/frozen - NOS	Whole genome screening
	S02355_1	2480915	29	67	96	1.28	0.905	0.71	-0.150561	Weak negative	0.150561	1.43105	68	Ex smoker	Smoker	Asian	Male	IIIA	3	Lung (Carcinoma; Small cell carcinoma)	Small cell	primary	0	surgery fresh/frozen	Whole genome screening
	IGC-08-1110	2662321	29	71	100	1.28	0.959	0.75	-0.125391	Weak negative	0.125391	1.21852		NA		NA	Unknown	NA		Lung (Carcinoma; Adenocarcinoma)	Adenocarcinoma	primary	0	surgery fresh/frozen	Whole exome screening
	TCGA-66-2777-01	1782765	29	77	106	1.28	1.04	0.81	-0.0901766	Weak negative	0.0901766	0.903934	71	NA		NA	Male	NA		Lung (Carcinoma; Squamous cell carcinoma)	Squamous cell carcinoma	primary	0	fresh/frozen - NOS	Whole genome screening
	TCGA-66-2788-01	1782904	29	79	108	1.28	1.067	0.83	-0.0790456	Weak negative	0.0790456	0.800168	56	NA		NA	Male	NA		Lung (Carcinoma; Squamous cell carcinoma)	Squamous cell carcinoma	primary	0	fresh/frozen - NOS	Whole genome screening
	TCGA-21-1076-01	1780550	29	93	122	1.28	1.256	0.98	-0.00822033	No selection	0.00822033	0.088527	54	NA		NA	Female	NA		Lung (Carcinoma; Squamous cell carcinoma)	Squamous cell carcinoma	primary	0	fresh/frozen - NOS	Whole genome screening
	TCGA-49-AAR3-01	2385661	29	116	145	1.28	1.567	1.22	0.087859	Weak positive	0.087859	-1.02859	69	NA		NA	Male	NA		Lung (Carcinoma; Adenocarcinoma)	Adenocarcinoma	primary	0	Not specified	Whole exome screening
	TCGA-55-8097-01	2194755	29	86	115	1.28	1.162	0.91	-0.0420038	No selection	0.0420038	0.441183	60	NA		NA	Female	NA		Lung (Carcinoma; Adenocarcinoma)	Adenocarcinoma	NA		Not specified	Whole exome screening
	431LC	2637260	29	89	118	1.28	1.202	0.94	-0.0273055	No selection	0.0273055	0.289285	60	Smoker	Smoker	Chinese	Male	1B	1	Lung (Carcinoma; Squamous cell carcinoma)	Squamous cell carcinoma	Not specified		surgery fresh/frozen	Whole exome screening
	TCGA-85-8048-01	2195114	29	99	128	1.28	1.337	1.04	0.0189214	No selection	0.0189214	-0.208899	62	NA		NA	Male	NA		Lung (Carcinoma; Squamous cell carcinoma)	Squamous cell carcinoma	NA		Not specified	Whole exome screening
	451LC	2637263	29	109	138	1.28	1.472	1.15	0.0606978	Weak positive	0.0606978	-0.69507	63	Smoker	Smoker	Chinese	Male	1A	1	Lung (Carcinoma; Squamous cell carcinoma)	Squamous cell carcinoma	Not specified		surgery fresh/frozen	Whole exome screening
	SCLC30_R_LI	2806513	28	892	920	1.236	12.048	9.75	0.988896	Strong positive positive	0.988896	-23.1948	65	Tobacco exposure		Caucasian	Female	NA		Lung (Carcinoma; Small cell carcinoma)	Small cell	Metastases	1	surgery - NOS	Whole exome screening
	TCGA-55-6969-01	1914000	28	65	93	1.236	0.878	0.71	-0.148524	Weak negative	0.148524	1.3893	52	NA		NA	Male	NA		Lung; Right upper lobe (Carcinoma; Adenocarcinoma)	Adenocarcinoma	primary	0	fresh/frozen - NOS	Whole genome screening
	TCGA-60-2725-01	1782350	28	69	97	1.236	0.932	0.75	-0.122603	Weak negative	0.122603	1.17323	74	NA		NA	Male	NA		Lung (Carcinoma; Squamous cell carcinoma)	Squamous cell carcinoma	primary	0	fresh/frozen - NOS	Whole genome screening
	TCGA-95-8039-01	2339658	28	71	99	1.236	0.959	0.78	-0.1102	Weak negative	0.1102	1.06609	72	NA		NA	Male	NA		Lung (Carcinoma; Adenocarcinoma)	Adenocarcinoma	primary	0	Not specified	Whole exome screening
	TCGA-63-A5M9-01	2457472	28	75	103	1.236	1.013	0.82	-0.086409	Weak negative	0.086409	0.853559		NA		NA	Female	NA		Lung (Carcinoma; Squamous cell carcinoma)	Squamous cell carcinoma	primary	0	Not specified	Whole exome screening
	IGC-13-1106	2662371	28	83	111	1.236	1.121	0.91	-0.0424129	No selection	0.0424129	0.435294		NA		NA	Unknown	NA		Lung (Carcinoma; Adenocarcinoma)	Adenocarcinoma	primary	0	surgery fresh/frozen	Whole exome screening
	TCGA-22-1002-01	1780732	28	86	114	1.236	1.162	0.94	-0.0268123	No selection	0.0268123	0.280713	69	NA		NA	Male	NA		Lung (Carcinoma; Squamous cell carcinoma)	Squamous cell carcinoma	primary	0	fresh/frozen - NOS	Whole genome screening
	TCGA-34-5929-01	1781318	28	88	116	1.236	1.189	0.96	-0.0168366	No selection	0.0168366	0.17833	78	NA		NA	Female	NA		Lung (Carcinoma; Squamous cell carcinoma)	Squamous cell carcinoma	primary	0	fresh/frozen - NOS	Whole genome screening
	TCGA-93-A4JQ-01	2339889	28	95	123	1.236	1.283	1.04	0.0162082	No selection	0.0162082	-0.175888	49	NA		NA	Male	NA		Lung (Carcinoma; Adenocarcinoma)	Adenocarcinoma	primary	0	Not specified	Whole exome screening
	TCGA-22-4604-01	1780891	28	113	141	1.236	1.526	1.23	0.0915361	Weak positive	0.0915361	-1.05873	73	NA		NA	Male	NA		Lung (Carcinoma; Squamous cell carcinoma)	Squamous cell carcinoma	primary	0	fresh/frozen - NOS	Whole genome screening
	TCGA-63-5131-01	1782386	28	141	169	1.236	1.904	1.54	0.187648	Weak positive	0.187648	-2.35925		NA		NA	Male	NA		Lung (Carcinoma; Squamous cell carcinoma)	Squamous cell carcinoma	primary	0	fresh/frozen - NOS	Whole genome screening
	TCGA-77-8131-01	2195182	28	51	79	1.236	0.689	0.56	-0.253799	Strong negative	0.253799	2.16507	72	NA		NA	Male	NA		Lung (Carcinoma; Squamous cell carcinoma)	Squamous cell carcinoma	NA		Not specified	Whole exome screening
	133LC	2637216	28	54	82	1.236	0.729	0.59	-0.229291	Strong negative	0.229291	1.99619	64	Smoker	Smoker	Chinese	Male	IIA	2	Lung (Carcinoma; Squamous cell carcinoma)	Squamous cell carcinoma	Not specified		surgery fresh/frozen	Whole exome screening
	TCGA-J2-A4AG-01	2194779	28	62	90	1.236	0.837	0.68	-0.169293	Weak negative	0.169293	1.55294	66	NA		NA	Female	NA		Lung (Carcinoma; Adenocarcinoma)	Adenocarcinoma	NA		Not specified	Whole exome screening
	301LC	2637239	28	64	92	1.236	0.864	0.7	-0.155505	Weak negative	0.155505	1.44369	60	Smoker	Smoker	Chinese	Male	IIIA	3	Lung (Carcinoma; Squamous cell carcinoma)	Squamous cell carcinoma	Not specified		surgery fresh/frozen	Whole exome screening
	TCGA-77-8007-01	2195148	28	69	97	1.236	0.932	0.75	-0.122603	Weak negative	0.122603	1.17323	68	NA		NA	Male	NA		Lung (Carcinoma; Squamous cell carcinoma)	Squamous cell carcinoma	NA		Not specified	Whole exome screening
	145LC	2637220	28	81	109	1.236	1.094	0.89	-0.0530011	Weak negative	0.0530011	0.539027	57	Non smoker	Non smoker	Chinese	Male	1A	1	Lung (Carcinoma; Squamous cell carcinoma)	Squamous cell carcinoma	Not specified		surgery fresh/frozen	Whole exome screening
	375LC	2637251	28	83	111	1.236	1.121	0.91	-0.0424129	No selection	0.0424129	0.435294	70	Smoker	Smoker	Chinese	Male	1B	1	Lung (Carcinoma; Squamous cell carcinoma)	Squamous cell carcinoma	Not specified		surgery fresh/frozen	Whole exome screening
	TCGA-94-7033-01	2195196	28	104	132	1.236	1.405	1.14	0.0556579	Weak positive	0.0556579	-0.6222	73	NA		NA	Male	NA		Lung (Carcinoma; Squamous cell carcinoma)	Squamous cell carcinoma	NA		Not specified	Whole exome screening
	TCGA-18-4721-01	1780475	27	60	87	1.192	0.81	0.68	-0.167791	Weak negative	0.167791	1.51301	74	NA		NA	Male	NA		Lung (Carcinoma; Squamous cell carcinoma)	Squamous cell carcinoma	primary	0	fresh/frozen - NOS	Whole genome screening
	TCGA-69-7980-01	1914044	27	63	90	1.192	0.851	0.71	-0.146347	Weak negative	0.146347	1.34649	69	NA		NA	Female	NA		Lung; Right upper lobe (Carcinoma; Adenocarcinoma)	Adenocarcinoma	primary	0	fresh/frozen - NOS	Whole genome screening
	TCGA-46-6026-01	1781847	27	68	95	1.192	0.918	0.77	-0.113434	Weak negative	0.113434	1.07216	81	NA		NA	Male	NA		Lung (Carcinoma; Squamous cell carcinoma)	Squamous cell carcinoma	primary	0	fresh/frozen - NOS	Whole genome screening
	TCGA-56-1622-01	1781942	27	69	96	1.192	0.932	0.78	-0.10686	Weak negative	0.10686	1.01776	58	NA		NA	Male	NA		Lung (Carcinoma; Squamous cell carcinoma)	Squamous cell carcinoma	primary	0	fresh/frozen - NOS	Whole genome screening
	TCGA-39-5028-01	1781542	27	73	100	1.192	0.986	0.83	-0.0823993	Weak negative	0.0823993	0.801695	75	NA		NA	Male	NA		Lung (Carcinoma; Squamous cell carcinoma)	Squamous cell carcinoma	primary	0	fresh/frozen - NOS	Whole genome screening
	TCGA-91-6836-01	1780238	27	88	115	1.192	1.189	1	-0.0010944	No selection	0.0010944	0.0123855	52	NA		NA	Female	NA		Lung (Carcinoma; Adenocarcinoma)	Adenocarcinoma	primary	0	fresh/frozen - NOS	Whole genome screening
	TCGA-43-6770-01	1781722	27	99	126	1.192	1.337	1.12	0.0498552	No selection	0.0498552	-0.546677	59	NA		NA	Female	NA		Lung (Carcinoma; Squamous cell carcinoma)	Squamous cell carcinoma	primary	0	fresh/frozen - NOS	Whole genome screening
	1409_T	2194924	27	86	113	1.192	1.162	0.97	-0.0110701	No selection	0.0110701	0.115783		NA		NA	Unknown	NA		Lung (Carcinoma; Squamous cell carcinoma)	Squamous cell carcinoma	NA		Not specified	Whole exome screening
	299LC	2637238	27	96	123	1.192	1.297	1.09	0.0366637	No selection	0.0366637	-0.395789	50	Smoker	Smoker	Chinese	Male	IIA	2	Lung (Carcinoma; Squamous cell carcinoma)	Squamous cell carcinoma	Not specified		surgery fresh/frozen	Whole exome screening
	TCGA-22-4593-01	1780822	26	54	80	1.148	0.729	0.64	-0.197214	Weak negative	0.197214	1.70058	77	NA		NA	Male	NA		Lung (Carcinoma; Squamous cell carcinoma)	Squamous cell carcinoma	primary	0	fresh/frozen - NOS	Whole genome screening
	TCGA-50-8459-01	2339371	26	63	89	1.148	0.851	0.74	-0.130012	Weak negative	0.130012	1.19038	68	NA		NA	Male	NA		Lung (Carcinoma; Adenocarcinoma)	Adenocarcinoma	primary	0	Not specified	Whole exome screening
	TCGA-22-5478-01	1780973	26	64	90	1.148	0.864	0.75	-0.123428	Weak negative	0.123428	1.13454	79	NA		NA	Male	NA		Lung (Carcinoma; Squamous cell carcinoma)	Squamous cell carcinoma	primary	0	fresh/frozen - NOS	Whole genome screening
	TCGA-34-5234-01	1781269	26	64	90	1.148	0.864	0.75	-0.123428	Weak negative	0.123428	1.13454	71	NA		NA	Female	NA		Lung (Carcinoma; Squamous cell carcinoma)	Squamous cell carcinoma	primary	0	fresh/frozen - NOS	Whole genome screening
	TCGA-50-5933-01	1780161	26	70	96	1.148	0.945	0.82	-0.0845101	Weak negative	0.0845101	0.802934	72	NA		NA	Male	NA		Lung (Carcinoma; Adenocarcinoma)	Adenocarcinoma	primary	0	fresh/frozen - NOS	Whole genome screening
	TCGA-34-5236-01	1781276	26	74	100	1.148	0.999	0.87	-0.0603764	Weak negative	0.0603764	0.585064	60	NA		NA	Male	NA		Lung (Carcinoma; Squamous cell carcinoma)	Squamous cell carcinoma	primary	0	fresh/frozen - NOS	Whole genome screening
	TCGA-63-A5MG-01	2339662	26	80	106	1.148	1.081	0.94	-0.0261162	No selection	0.0261162	0.262895	68	NA		NA	Male	NA		Lung (Carcinoma; Squamous cell carcinoma)	Squamous cell carcinoma	primary	0	Not specified	Whole exome screening
	TCGA-56-8309-01	2385875	26	110	136	1.148	1.486	1.29	0.112077	Weak positive	0.112077	-1.27109	66	NA		NA	Male	NA		Lung (Carcinoma; Squamous cell carcinoma)	Squamous cell carcinoma	primary	0	Not specified	Whole exome screening
	TCGA-22-1000-01	2195216	26	70	96	1.148	0.945	0.82	-0.0845101	Weak negative	0.0845101	0.802934	76	NA		NA	Male	NA		Lung (Carcinoma; Squamous cell carcinoma)	Squamous cell carcinoma	NA		Not specified	Whole exome screening
	TCGA-L3-A4E7-01	2195179	26	75	101	1.148	1.013	0.88	-0.0543324	Weak negative	0.0543324	0.530987	71	NA		NA	Male	NA		Lung (Carcinoma; Squamous cell carcinoma)	Squamous cell carcinoma	NA		Not specified	Whole exome screening
	TCGA-77-8138-01	2195207	26	76	102	1.148	1.026	0.89	-0.0487945	No selection	0.0487945	0.477064	74	NA		NA	Male	NA		Lung (Carcinoma; Squamous cell carcinoma)	Squamous cell carcinoma	NA		Not specified	Whole exome screening
	J9_T	2194938	26	80	106	1.148	1.081	0.94	-0.0261162	No selection	0.0261162	0.262895		NA		NA	Unknown	NA		Lung (Carcinoma; Squamous cell carcinoma)	Squamous cell carcinoma	NA		Not specified	Whole exome screening
	TCGA-MP-A4T8-01	2194864	26	85	111	1.148	1.148	1	0	No selection	0	-0.00146354	68	NA		NA	Male	NA		Lung (Carcinoma; Adenocarcinoma)	Adenocarcinoma	NA		Not specified	Whole exome screening
	313LC	2637242	26	105	131	1.148	1.418	1.24	0.0917343	Weak positive	0.0917343	-1.02377	57	Smoker	Smoker	Chinese	Male	IIA	2	Lung (Carcinoma; Squamous cell carcinoma)	Squamous cell carcinoma	Not specified		surgery fresh/frozen	Whole exome screening
	TCGA-60-2711-01	1782159	25	47	72	1.104	0.635	0.58	-0.240195	Strong negative	0.240195	1.95839	64	NA		NA	Female	NA		Lung (Carcinoma; Squamous cell carcinoma)	Squamous cell carcinoma	primary	0	fresh/frozen - NOS	Whole genome screening
	16617	2478842	25	56	81	1.104	0.756	0.68	-0.164447	Weak negative	0.164447	1.43016	73	Ex smoker	Smoker	Caucasian	Unknown	IA	1	Lung (Carcinoma; Squamous cell carcinoma)	Squamous cell carcinoma	primary	0	Not specified	Whole exome screening
	TCGA-43-6771-01	1781729	25	73	98	1.104	0.986	0.89	-0.0490922	No selection	0.0490922	0.472024	85	NA		NA	Male	NA		Lung (Carcinoma; Squamous cell carcinoma)	Squamous cell carcinoma	primary	0	fresh/frozen - NOS	Whole genome screening
	TCGA-21-1077-01	1780563	25	79	104	1.104	1.067	0.97	-0.0148047	No selection	0.0148047	0.145362	64	NA		NA	Male	NA		Lung (Carcinoma; Squamous cell carcinoma)	Squamous cell carcinoma	primary	0	fresh/frozen - NOS	Whole genome screening
	IGC-04-1104	2662301	25	87	112	1.104	1.175	1.06	0.0270688	No selection	0.0270688	-0.281472		NA		NA	Unknown	NA		Lung (Carcinoma; Adenocarcinoma)	Adenocarcinoma	primary	0	surgery fresh/frozen	Whole exome screening
	TCGA-95-7039-01	1914100	25	104	129	1.104	1.405	1.27	0.104707	Weak positive	0.104707	-1.15752	54	NA		NA	Female	NA		Lung; Right upper lobe (Carcinoma; Adenocarcinoma)	Adenocarcinoma	primary	0	fresh/frozen - NOS	Whole genome screening
	TCGA-18-5592-01	1780481	25	114	139	1.104	1.54	1.39	0.144552	Weak positive	0.144552	-1.65453	57	NA		NA	Male	NA		Lung (Carcinoma; Squamous cell carcinoma)	Squamous cell carcinoma	primary	0	fresh/frozen - NOS	Whole genome screening
	TCGA-MP-A4T6-01	2194807	25	50	75	1.104	0.675	0.61	-0.213665	Strong negative	0.213665	1.78061	76	NA		NA	Female	NA		Lung (Carcinoma; Adenocarcinoma)	Adenocarcinoma	NA		Not specified	Whole exome screening
	TCGA-MP-A4T2-01	2194870	25	61	86	1.104	0.824	0.75	-0.127042	Weak negative	0.127042	1.14315	71	NA		NA	Male	NA		Lung (Carcinoma; Adenocarcinoma)	Adenocarcinoma	NA		Not specified	Whole exome screening
	TCGA-55-8090-01	2194890	25	62	87	1.104	0.837	0.76	-0.120244	Weak negative	0.120244	1.08628	80	NA		NA	Male	NA		Lung (Carcinoma; Adenocarcinoma)	Adenocarcinoma	NA		Not specified	Whole exome screening
	821LC	2637288	25	67	92	1.104	0.905	0.82	-0.0863205	Weak negative	0.0863205	0.80454	47	Smoker	Smoker	Chinese	Male	IIIA	3	Lung (Carcinoma; Squamous cell carcinoma)	Squamous cell carcinoma	Not specified		surgery fresh/frozen	Whole exome screening
	417LC	2637258	25	75	100	1.104	1.013	0.92	-0.0373596	No selection	0.0373596	0.362498	68	Smoker	Smoker	Chinese	Male	1A	1	Lung (Carcinoma; Squamous cell carcinoma)	Squamous cell carcinoma	Not specified		surgery fresh/frozen	Whole exome screening
	538LC	2637274	25	76	101	1.104	1.026	0.93	-0.0318217	No selection	0.0318217	0.307976	73	Smoker	Smoker	Chinese	Male	IIIA	3	Lung (Carcinoma; Squamous cell carcinoma)	Squamous cell carcinoma	Not specified		surgery fresh/frozen	Whole exome screening
	TCGA-68-7756-01	2195235	25	77	102	1.104	1.04	0.94	-0.0259357	No selection	0.0259357	0.253613	84	NA		NA	Male	NA		Lung (Carcinoma; Squamous cell carcinoma)	Squamous cell carcinoma	NA		Not specified	Whole exome screening
	TCGA-MP-A4T7-01	2194802	25	104	129	1.104	1.405	1.27	0.104707	Weak positive	0.104707	-1.15752	75	NA		NA	Female	NA		Lung (Carcinoma; Adenocarcinoma)	Adenocarcinoma	NA		Not specified	Whole exome screening
	S00841	1759204	25	108	133	1.104	1.459	1.32	0.121086	Weak positive	0.121086	-1.35788	73	NA		NA	Male	NA		Lung (Carcinoma; Small cell carcinoma)	Small cell	Not specified		fresh/frozen - NOS	Whole genome screening
	TCGA-55-5899-01	1780182	24	49	73	1.059	0.662	0.63	-0.204038	Strong negative	0.204038	1.68455	58	NA		NA	Male	NA		Lung (Carcinoma; Adenocarcinoma)	Adenocarcinoma	primary	0	fresh/frozen - NOS	Whole genome screening
	IGC-04-1076	2662296	24	49	73	1.059	0.662	0.63	-0.204038	Strong negative	0.204038	1.68455		NA		NA	Unknown	NA		Lung (Carcinoma; Adenocarcinoma)	Adenocarcinoma	primary	0	surgery fresh/frozen	Whole exome screening
	IGC-08-1032	2662320	24	49	73	1.059	0.662	0.63	-0.204038	Strong negative	0.204038	1.68455		NA		NA	Unknown	NA		Lung (Carcinoma; Adenocarcinoma)	Adenocarcinoma	primary	0	surgery fresh/frozen	Whole exome screening
	TCGA-66-2778-01	1782783	24	56	80	1.059	0.756	0.71	-0.146374	Weak negative	0.146374	1.26949	68	NA		NA	Female	NA		Lung (Carcinoma; Squamous cell carcinoma)	Squamous cell carcinoma	primary	0	fresh/frozen - NOS	Whole genome screening
	TCGA-95-7043-01	1914101	24	61	85	1.059	0.824	0.78	-0.108969	Weak negative	0.108969	0.978767	63	NA		NA	Female	NA		Lung; Right upper lobe (Carcinoma; Adenocarcinoma)	Adenocarcinoma	primary	0	fresh/frozen - NOS	Whole genome screening
	13681	2478835	24	67	91	1.059	0.905	0.85	-0.0682474	Weak negative	0.0682474	0.635971	69	Ex smoker	Smoker	Caucasian	Unknown	IIIA	3	Lung (Carcinoma; Adenocarcinoma)	Adenocarcinoma	primary	0	Not specified	Whole exome screening
	IGC-04-1055	2662294	24	70	94	1.059	0.945	0.89	-0.0494642	No selection	0.0494642	0.466973		NA		NA	Unknown	NA		Lung (Carcinoma; Adenocarcinoma)	Adenocarcinoma	primary	0	surgery fresh/frozen	Whole exome screening
	TCGA-39-5035-01	1781577	24	72	96	1.059	0.972	0.92	-0.0372297	No selection	0.0372297	0.355174	72	NA		NA	Female	NA		Lung (Carcinoma; Squamous cell carcinoma)	Squamous cell carcinoma	primary	0	fresh/frozen - NOS	Whole genome screening
	TCGA-22-5485-01	1781015	24	80	104	1.059	1.081	1.02	0.00892973	No selection	0.00892973	-0.0852904	58	NA		NA	Female	NA		Lung (Carcinoma; Squamous cell carcinoma)	Squamous cell carcinoma	primary	0	fresh/frozen - NOS	Whole genome screening
	TCGA-77-A5GF-01	2262995	24	85	109	1.059	1.148	1.08	0.0350459	No selection	0.0350459	-0.355294	70	NA		NA	Male	NA		Lung (Carcinoma; Squamous cell carcinoma)	Squamous cell carcinoma	primary	0	Not specified	Whole exome screening
	134LC	2637217	24	34	58	1.059	0.459	0.43	-0.363083	Strong negative	0.363083	2.60783	71	Smoker	Smoker	Chinese	Male	IIIA	3	Lung (Carcinoma; Squamous cell carcinoma)	Squamous cell carcinoma	Not specified		surgery fresh/frozen	Whole exome screening
	TCGA-MP-A4TD-01	2194871	24	55	79	1.059	0.743	0.7	-0.153907	Weak negative	0.153907	1.3282	71	NA		NA	Male	NA		Lung (Carcinoma; Adenocarcinoma)	Adenocarcinoma	NA		Not specified	Whole exome screening
	TCGA-71-8520-01	2194759	24	65	89	1.059	0.878	0.83	-0.0814014	Weak negative	0.0814014	0.749517	60	NA		NA	Female	NA		Lung (Carcinoma; Adenocarcinoma)	Adenocarcinoma	NA		Not specified	Whole exome screening
	192LC	2637227	24	67	91	1.059	0.905	0.85	-0.0682474	Weak negative	0.0682474	0.635971	48	Smoker	Smoker	Chinese	Male	IIA	2	Lung (Carcinoma; Squamous cell carcinoma)	Squamous cell carcinoma	Not specified		surgery fresh/frozen	Whole exome screening
	TCGA-78-8655-01	2194810	24	73	97	1.059	0.986	0.93	-0.031019	No selection	0.031019	0.299531	77	NA		NA	Female	NA		Lung (Carcinoma; Adenocarcinoma)	Adenocarcinoma	NA		Not specified	Whole exome screening
	520LC	2637269	24	73	97	1.059	0.986	0.93	-0.031019	No selection	0.031019	0.299531	63	Smoker	Smoker	Chinese	Male	IIIA	3	Lung (Carcinoma; Squamous cell carcinoma)	Squamous cell carcinoma	Not specified		surgery fresh/frozen	Whole exome screening
	503LC	2637267	24	78	102	1.059	1.054	1	-0.00205535	No selection	0.00205535	0.0238343	57	Smoker	Smoker	Chinese	Male	1B	1	Lung (Carcinoma; Squamous cell carcinoma)	Squamous cell carcinoma	Not specified		surgery fresh/frozen	Whole exome screening
	S00050	1759179	24	79	103	1.059	1.067	1.01	0.00326846	No selection	0.00326846	-0.0308094	47	NA		NA	Male	NA		Lung (Carcinoma; Small cell carcinoma)	Small cell	Not specified		fresh/frozen - NOS	Whole genome screening
	378LC	2637252	24	90	114	1.059	1.216	1.15	0.0600376	Weak positive	0.0600376	-0.621389	60	Smoker	Smoker	Chinese	Male	IIIA	3	Lung (Carcinoma; Squamous cell carcinoma)	Squamous cell carcinoma	Not specified		surgery fresh/frozen	Whole exome screening
	2906642	2906642	23	84	107	1.015	1.135	1.12	0.0485298	No selection	0.0485298	-0.486456	66	Tobacco exposure		NA	Male	IVA	4	Lung (Carcinoma; Adenocarcinoma)	Adenocarcinoma	Metastases	1	surgery-fixed	Whole exome screening
	SCLC19_R_LN	2806499	23	569	592	1.015	7.685	7.57	0.879178	Strong positive positive	0.879178	-17.3019	69	Tobacco exposure		African American	Female	NA		Lung (Carcinoma; Small cell carcinoma)	Small cell	Metastases	1	surgery - NOS	Whole exome screening
	TCGA-44-2656-01	1780101	23	46	69	1.015	0.621	0.61	-0.213374	Strong negative	0.213374	1.7079	59	NA		NA	Male	NA		Lung (Carcinoma; Adenocarcinoma)	Adenocarcinoma	primary	0	fresh/frozen - NOS	Whole genome screening
	TCGA-69-7765-01	1914039	23	48	71	1.015	0.648	0.64	-0.194891	Weak negative	0.194891	1.58537	56	NA		NA	Male	NA		Lung; Right upper lobe (Carcinoma; Adenocarcinoma)	Adenocarcinoma	primary	0	fresh/frozen - NOS	Whole genome screening
	TCGA-22-5482-01	1781001	23	56	79	1.015	0.756	0.74	-0.127944	Weak negative	0.127944	1.1036	81	NA		NA	Male	NA		Lung (Carcinoma; Squamous cell carcinoma)	Squamous cell carcinoma	primary	0	fresh/frozen - NOS	Whole genome screening
	TCGA-34-2608-01	1781228	23	57	80	1.015	0.77	0.76	-0.119975	Weak negative	0.119975	1.04429	84	NA		NA	Male	NA		Lung (Carcinoma; Squamous cell carcinoma)	Squamous cell carcinoma	primary	0	fresh/frozen - NOS	Whole genome screening
	TCGA-46-6025-01	1781840	23	58	81	1.015	0.783	0.77	-0.112704	Weak negative	0.112704	0.985184	71	NA		NA	Male	NA		Lung (Carcinoma; Squamous cell carcinoma)	Squamous cell carcinoma	primary	0	fresh/frozen - NOS	Whole genome screening
	TCGA-39-5019-01	1781506	23	65	88	1.015	0.878	0.87	-0.0629715	Weak negative	0.0629715	0.57687	70	NA		NA	Male	NA		Lung (Carcinoma; Squamous cell carcinoma)	Squamous cell carcinoma	primary	0	fresh/frozen - NOS	Whole genome screening
	TCGA-38-4632-01	1780096	23	70	93	1.015	0.945	0.93	-0.0310342	No selection	0.0310342	0.29086	42	NA		NA	Male	NA		Lung (Carcinoma; Adenocarcinoma)	Adenocarcinoma	primary	0	fresh/frozen - NOS	Whole genome screening
	TCGA-21-5784-01	1780667	23	74	97	1.015	0.999	0.98	-0.00690055	No selection	0.00690055	0.0653084	80	NA		NA	Female	NA		Lung (Carcinoma; Squamous cell carcinoma)	Squamous cell carcinoma	primary	0	fresh/frozen - NOS	Whole genome screening
	TCGA-22-4601-01	1780882	23	75	98	1.015	1.013	1	-0.000856597	No selection	0.000856597	0.00936233	73	NA		NA	Female	NA		Lung (Carcinoma; Squamous cell carcinoma)	Squamous cell carcinoma	primary	0	fresh/frozen - NOS	Whole genome screening
	S00339_1	2480811	23	78	101	1.015	1.054	1.04	0.0163746	No selection	0.0163746	-0.157435	61	NA		NA	Male	IIIA	3	Lung (Carcinoma; Small cell carcinoma)	Small cell	primary	0	surgery fresh/frozen	Whole genome screening
	TCGA-NK-A7XE-01	2385919	23	82	105	1.015	1.108	1.09	0.0380737	No selection	0.0380737	-0.377449	66	NA		NA	Male	NA		Lung (Carcinoma; Squamous cell carcinoma)	Squamous cell carcinoma	primary	0	Not specified	Whole exome screening
	TCGA-55-7907-01	1914028	23	83	106	1.015	1.121	1.1	0.0431396	No selection	0.0431396	-0.432035	77	NA		NA	Male	NA		Lung; Right upper lobe (Carcinoma; Adenocarcinoma)	Adenocarcinoma	primary	0	fresh/frozen - NOS	Whole genome screening
	IGC-13-1032	2662367	23	84	107	1.015	1.135	1.12	0.0485298	No selection	0.0485298	-0.486456		NA		NA	Unknown	NA		Lung (Carcinoma; Adenocarcinoma)	Adenocarcinoma	primary	0	surgery fresh/frozen	Whole exome screening
	TCGA-51-4081-01	1781896	23	84	107	1.015	1.135	1.12	0.0485298	No selection	0.0485298	-0.486456	55	NA		NA	Male	NA		Lung (Carcinoma; Squamous cell carcinoma)	Squamous cell carcinoma	primary	0	fresh/frozen - NOS	Whole genome screening
	TCGA-78-7155-01	1914061	23	85	108	1.015	1.148	1.13	0.0534758	Weak positive	0.0534758	-0.540713	68	NA		NA	Male	NA		Lung; Right upper lobe (Carcinoma; Adenocarcinoma)	Adenocarcinoma	primary	0	fresh/frozen - NOS	Whole genome screening
	TCGA-66-2783-01	1782843	23	100	123	1.015	1.351	1.33	0.124189	Weak positive	0.124189	-1.33565	67	NA		NA	Male	NA		Lung (Carcinoma; Squamous cell carcinoma)	Squamous cell carcinoma	primary	0	fresh/frozen - NOS	Whole genome screening
	TCGA-MP-A4SW-01	2194827	23	45	68	1.015	0.608	0.6	-0.222562	Strong negative	0.222562	1.76949	53	NA		NA	Male	NA		Lung (Carcinoma; Adenocarcinoma)	Adenocarcinoma	NA		Not specified	Whole exome screening
	2973_T	2194918	23	59	82	1.015	0.797	0.79	-0.105008	Weak negative	0.105008	0.926274		NA		NA	Unknown	NA		Lung (Carcinoma; Squamous cell carcinoma)	Squamous cell carcinoma	NA		Not specified	Whole exome screening
	935LC	2637301	23	59	82	1.015	0.797	0.79	-0.105008	Weak negative	0.105008	0.926274	56	Smoker	Smoker	Chinese	Male	IIIA	3	Lung (Carcinoma; Squamous cell carcinoma)	Squamous cell carcinoma	Not specified		surgery fresh/frozen	Whole exome screening
	TCGA-62-8398-01	2194830	23	62	85	1.015	0.837	0.82	-0.0837406	Weak negative	0.0837406	0.750712	55	NA		NA	Male	NA		Lung (Carcinoma; Adenocarcinoma)	Adenocarcinoma	NA		Not specified	Whole exome screening
	TCGA-MP-A4TJ-01	2194768	23	69	92	1.015	0.932	0.92	-0.0370501	No selection	0.0370501	0.347696	62	NA		NA	Female	NA		Lung (Carcinoma; Adenocarcinoma)	Adenocarcinoma	NA		Not specified	Whole exome screening
	TCGA-22-4605-01	2195063	23	72	95	1.015	0.972	0.96	-0.0187998	No selection	0.0187998	0.177728	78	NA		NA	Female	NA		Lung (Carcinoma; Squamous cell carcinoma)	Squamous cell carcinoma	NA		Not specified	Whole exome screening
	361LC	2637248	23	83	106	1.015	1.121	1.1	0.0431396	No selection	0.0431396	-0.432035	55	Smoker	Smoker	Chinese	Male	1B	1	Lung (Carcinoma; Squamous cell carcinoma)	Squamous cell carcinoma	Not specified		surgery fresh/frozen	Whole exome screening
	TCGA-MP-A4TH-01	2194788	23	86	109	1.015	1.162	1.14	0.0587401	Weak positive	0.0587401	-0.594808	70	NA		NA	Female	NA		Lung (Carcinoma; Adenocarcinoma)	Adenocarcinoma	NA		Not specified	Whole exome screening
	TCGA-77-8145-01	2195193	23	101	124	1.015	1.364	1.34	0.128348	Weak positive	0.128348	-1.38743	73	NA		NA	Male	NA		Lung (Carcinoma; Squamous cell carcinoma)	Squamous cell carcinoma	NA		Not specified	Whole exome screening
	TCGA-44-6145-01	1780124	22	39	61	0.971	0.527	0.54	-0.265409	Strong negative	0.265409	1.98761	62	NA		NA	Female	NA		Lung (Carcinoma; Adenocarcinoma)	Adenocarcinoma	primary	0	fresh/frozen - NOS	Whole genome screening
	TCGA-93-A4JP-01	2385674	22	45	67	0.971	0.608	0.63	-0.203316	Strong negative	0.203316	1.60761	64	NA		NA	Male	NA		Lung (Carcinoma; Adenocarcinoma)	Adenocarcinoma	primary	0	Not specified	Whole exome screening
	TCGA-66-2780-01	1782798	22	46	68	0.971	0.621	0.64	-0.194128	Weak negative	0.194128	1.54509	65	NA		NA	Male	NA		Lung (Carcinoma; Squamous cell carcinoma)	Squamous cell carcinoma	primary	0	fresh/frozen - NOS	Whole genome screening
	TCGA-56-5898-01	1781960	22	51	73	0.971	0.689	0.71	-0.149	Weak negative	0.149	1.23586	69	NA		NA	Male	NA		Lung (Carcinoma; Squamous cell carcinoma)	Squamous cell carcinoma	primary	0	fresh/frozen - NOS	Whole genome screening
	TCGA-60-2710-01	1782142	22	58	80	0.971	0.783	0.81	-0.0934575	Weak negative	0.0934575	0.812047	67	NA		NA	Female	NA		Lung (Carcinoma; Squamous cell carcinoma)	Squamous cell carcinoma	primary	0	fresh/frozen - NOS	Whole genome screening
	TCGA-21-1071-01	1780511	22	61	83	0.971	0.824	0.85	-0.071292	Weak negative	0.071292	0.633543	67	NA		NA	Male	NA		Lung (Carcinoma; Squamous cell carcinoma)	Squamous cell carcinoma	primary	0	fresh/frozen - NOS	Whole genome screening
	TCGA-44-7670-01	1913986	22	72	94	0.971	0.972	1	0.000447035	No selection	0.000447035	-0.00573648	47	NA		NA	Female	NA		Lung; Right upper lobe (Carcinoma; Adenocarcinoma)	Adenocarcinoma	primary	0	fresh/frozen - NOS	Whole genome screening
	TCGA-62-8402-01	2194796	22	34	56	0.971	0.459	0.47	-0.325407	Strong negative	0.325407	2.31086	73	NA		NA	Female	NA		Lung (Carcinoma; Adenocarcinoma)	Adenocarcinoma	NA		Not specified	Whole exome screening
	A1	2409499	22	35	57	0.971	0.473	0.49	-0.312358	Strong negative	0.312358	2.24572	75	Non smoker	Non smoker	Chinese	Female	IIA	2	Lung (Carcinoma; Adenocarcinoma)	Adenocarcinoma	Not specified		surgery fresh/frozen	Whole exome screening
	A8	2409506	22	35	57	0.971	0.473	0.49	-0.312358	Strong negative	0.312358	2.24572	75	Non smoker	Non smoker	Chinese	Female	IIB	2	Lung (Carcinoma; Adenocarcinoma)	Adenocarcinoma	Not specified		surgery fresh/frozen	Whole exome screening
	1639_T	2194995	22	45	67	0.971	0.608	0.63	-0.203316	Strong negative	0.203316	1.60761		NA		NA	Unknown	NA		Lung (Carcinoma; Squamous cell carcinoma)	Squamous cell carcinoma	NA		Not specified	Whole exome screening
	916LC	2637300	22	55	77	0.971	0.743	0.77	-0.11623	Weak negative	0.11623	0.992409	55	Smoker	Smoker	Chinese	Male	IIIA	3	Lung (Carcinoma; Squamous cell carcinoma)	Squamous cell carcinoma	Not specified		surgery fresh/frozen	Whole exome screening
	196LC	2637228	22	64	86	0.971	0.864	0.89	-0.0507055	Weak negative	0.0507055	0.456856	57	Smoker	Smoker	Chinese	Male	IIIA	3	Lung (Carcinoma; Squamous cell carcinoma)	Squamous cell carcinoma	Not specified		surgery fresh/frozen	Whole exome screening
	88_T	2195000	22	65	87	0.971	0.878	0.9	-0.0437247	No selection	0.0437247	0.398357		NA		NA	Unknown	NA		Lung (Carcinoma; Squamous cell carcinoma)	Squamous cell carcinoma	NA		Not specified	Whole exome screening
	137LC	2637218	22	79	101	0.971	1.067	1.1	0.0409452	No selection	0.0409452	-0.400718	63	Smoker	Smoker	Chinese	Male	1A	1	Lung (Carcinoma; Squamous cell carcinoma)	Squamous cell carcinoma	Not specified		surgery fresh/frozen	Whole exome screening
	TCGA-90-7766-01	2195034	22	87	109	0.971	1.175	1.21	0.0828186	Weak positive	0.0828186	-0.841546	66	NA		NA	Female	NA		Lung (Carcinoma; Squamous cell carcinoma)	Squamous cell carcinoma	NA		Not specified	Whole exome screening
	742_T	2194930	22	113	135	0.971	1.526	1.57	0.196335	Weak positive	0.196335	-2.20329		NA		NA	Unknown	NA		Lung (Carcinoma; Squamous cell carcinoma)	Squamous cell carcinoma	NA		Not specified	Whole exome screening
	TCGA-44-6778-01	1780132	21	45	66	0.927	0.608	0.66	-0.183176	Weak negative	0.183176	1.44003	59	NA		NA	Male	NA		Lung (Carcinoma; Adenocarcinoma)	Adenocarcinoma	primary	0	fresh/frozen - NOS	Whole genome screening
	IGC-12-1117	2662364	21	45	66	0.927	0.608	0.66	-0.183176	Weak negative	0.183176	1.44003		NA		NA	Unknown	NA		Lung (Carcinoma; Adenocarcinoma)	Adenocarcinoma	primary	0	surgery fresh/frozen	Whole exome screening
	TCGA-18-4086-01	1780462	21	49	70	0.927	0.662	0.71	-0.146222	Weak negative	0.146222	1.18749	64	NA		NA	Male	NA		Lung (Carcinoma; Squamous cell carcinoma)	Squamous cell carcinoma	primary	0	fresh/frozen - NOS	Whole genome screening
	TCGA-34-5240-01	1781291	21	50	71	0.927	0.675	0.73	-0.137776	Weak negative	0.137776	1.12495	73	NA		NA	Female	NA		Lung (Carcinoma; Squamous cell carcinoma)	Squamous cell carcinoma	primary	0	fresh/frozen - NOS	Whole genome screening
	TCGA-50-6594-01	1780172	21	52	73	0.927	0.702	0.76	-0.120743	Weak negative	0.120743	1.00055	79	NA		NA	Female	NA		Lung (Carcinoma; Adenocarcinoma)	Adenocarcinoma	primary	0	fresh/frozen - NOS	Whole genome screening
	TCGA-60-2708-01	1782119	21	57	78	0.927	0.77	0.83	-0.080589	Weak negative	0.080589	0.6935	64	NA		NA	Female	NA		Lung (Carcinoma; Squamous cell carcinoma)	Squamous cell carcinoma	primary	0	fresh/frozen - NOS	Whole genome screening
	IGC-11-1112	2662356	21	61	82	0.927	0.824	0.89	-0.0511525	Weak negative	0.0511525	0.451805		NA		NA	Unknown	NA		Lung (Carcinoma; Adenocarcinoma)	Adenocarcinoma	primary	0	surgery fresh/frozen	Whole exome screening
	TCGA-39-5039-01	1781598	21	63	84	0.927	0.851	0.92	-0.0371502	No selection	0.0371502	0.332235	76	NA		NA	Male	NA		Lung (Carcinoma; Squamous cell carcinoma)	Squamous cell carcinoma	primary	0	fresh/frozen - NOS	Whole genome screening
	TCGA-66-2786-01	1782877	21	80	101	0.927	1.081	1.17	0.066746	Weak positive	0.066746	-0.651719	68	NA		NA	Female	NA		Lung (Carcinoma; Squamous cell carcinoma)	Squamous cell carcinoma	primary	0	fresh/frozen - NOS	Whole genome screening
	1255_T	2194899	21	56	77	0.927	0.756	0.82	-0.0885579	Weak negative	0.0885579	0.754465		NA		NA	Unknown	NA		Lung (Carcinoma; Squamous cell carcinoma)	Squamous cell carcinoma	NA		Not specified	Whole exome screening
	804LC	2637286	21	59	80	0.927	0.797	0.86	-0.0656214	Weak negative	0.0656214	0.572222	59	Smoker	Smoker	Chinese	Male	1B	1	Lung (Carcinoma; Squamous cell carcinoma)	Squamous cell carcinoma	Not specified		surgery fresh/frozen	Whole exome screening
	J1_T	2194984	21	62	83	0.927	0.837	0.9	-0.0443543	No selection	0.0443543	0.391915		NA		NA	Unknown	NA		Lung (Carcinoma; Squamous cell carcinoma)	Squamous cell carcinoma	NA		Not specified	Whole exome screening
	259610	2144495	21	68	89	0.927	0.918	0.99	-0.00423705	No selection	0.00423705	0.0369272	54	Smoker	Smoker	NA	Male	IB	1	Lung (Carcinoma; Squamous cell carcinoma)	Squamous cell carcinoma	NA		Not specified	Whole exome screening
	TCGA-98-8020-01	2195015	21	82	103	0.927	1.108	1.2	0.07746	Weak positive	0.07746	-0.763864	56	NA		NA	Female	NA		Lung (Carcinoma; Squamous cell carcinoma)	Squamous cell carcinoma	NA		Not specified	Whole exome screening
	7LC	2637202	21	84	105	0.927	1.135	1.22	0.0879161	Weak positive	0.0879161	-0.875288	58	Smoker	Smoker	Chinese	Male	IIIA	3	Lung (Carcinoma; Squamous cell carcinoma)	Squamous cell carcinoma	Not specified		surgery fresh/frozen	Whole exome screening
	IGC-03-1006	2662284	20	35	55	0.883	0.473	0.54	-0.2711	Strong negative	0.2711	1.92567		NA		NA	Unknown	NA		Lung (Carcinoma; Adenocarcinoma)	Adenocarcinoma	primary	0	surgery fresh/frozen	Whole exome screening
	TCGA-50-6593-01	1780171	20	42	62	0.883	0.567	0.64	-0.192378	Weak negative	0.192378	1.46129	49	NA		NA	Female	NA		Lung (Carcinoma; Adenocarcinoma)	Adenocarcinoma	primary	0	fresh/frozen - NOS	Whole genome screening
	TCGA-44-6774-01	1780128	20	47	67	0.883	0.635	0.72	-0.143187	Weak negative	0.143187	1.13749	56	NA		NA	Female	NA		Lung (Carcinoma; Adenocarcinoma)	Adenocarcinoma	primary	0	fresh/frozen - NOS	Whole genome screening
	TCGA-49-6767-01	1780150	20	49	69	0.883	0.662	0.75	-0.125103	Weak negative	0.125103	1.00973	46	NA		NA	Female	NA		Lung (Carcinoma; Adenocarcinoma)	Adenocarcinoma	primary	0	fresh/frozen - NOS	Whole genome screening
	TCGA-64-5779-01	1780195	20	50	70	0.883	0.675	0.76	-0.116657	Weak negative	0.116657	0.946225	61	NA		NA	Male	NA		Lung (Carcinoma; Adenocarcinoma)	Adenocarcinoma	primary	0	fresh/frozen - NOS	Whole genome screening
	TCGA-44-5644-01	1913980	20	52	72	0.883	0.702	0.8	-0.0996236	Weak negative	0.0996236	0.819939	51	NA		NA	Female	NA		Lung; Right lower lobe (Carcinoma; Adenocarcinoma)	Adenocarcinoma	primary	0	fresh/frozen - NOS	Whole genome screening
	TCGA-60-2715-01	1782223	20	63	83	0.883	0.851	0.96	-0.0160311	No selection	0.0160311	0.142088	51	NA		NA	Male	NA		Lung (Carcinoma; Squamous cell carcinoma)	Squamous cell carcinoma	primary	0	fresh/frozen - NOS	Whole genome screening
	TCGA-60-2719-01	1782254	20	70	90	0.883	0.945	1.07	0.0294711	No selection	0.0294711	-0.275331	83	NA		NA	Female	NA		Lung (Carcinoma; Squamous cell carcinoma)	Squamous cell carcinoma	primary	0	fresh/frozen - NOS	Whole genome screening
	4472_T	2194903	20	41	61	0.883	0.554	0.63	-0.202451	Strong negative	0.202451	1.52683		NA		NA	Unknown	NA		Lung (Carcinoma; Squamous cell carcinoma)	Squamous cell carcinoma	NA		Not specified	Whole exome screening
	170LC	2637223	20	62	82	0.883	0.837	0.95	-0.0232352	No selection	0.0232352	0.20258	61	Smoker	Smoker	Chinese	Male	IIIB	3	Lung (Carcinoma; Squamous cell carcinoma)	Squamous cell carcinoma	Not specified		surgery fresh/frozen	Whole exome screening
	J57_T	2195002	20	69	89	0.883	0.932	1.06	0.0234552	No selection	0.0234552	-0.216333		NA		NA	Unknown	NA		Lung (Carcinoma; Squamous cell carcinoma)	Squamous cell carcinoma	NA		Not specified	Whole exome screening
	J11_T	2194983	20	70	90	0.883	0.945	1.07	0.0294711	No selection	0.0294711	-0.275331		NA		NA	Unknown	NA		Lung (Carcinoma; Squamous cell carcinoma)	Squamous cell carcinoma	NA		Not specified	Whole exome screening
	467LC	2637264	20	83	103	0.883	1.121	1.27	0.103645	Weak positive	0.103645	-1.02405	68	Non smoker	Non smoker	Chinese	Male	IIB	2	Lung (Carcinoma; Squamous cell carcinoma)	Squamous cell carcinoma	Not specified		surgery fresh/frozen	Whole exome screening
	IGC-10-1051	2662336	19	30	49	0.839	0.405	0.48	-0.316307	Strong negative	0.316307	2.1029		NA		NA	Unknown	NA		Lung (Carcinoma; Adenocarcinoma)	Adenocarcinoma	primary	0	surgery fresh/frozen	Whole exome screening
	TCGA-05-4250-01	1780052	19	43	62	0.839	0.581	0.69	-0.159586	Weak negative	0.159586	1.21761	79	NA		NA	Female	NA		Lung (Carcinoma; Adenocarcinoma)	Adenocarcinoma	primary	0	fresh/frozen - NOS	Whole genome screening
	TCGA-35-4122-01	1780086	19	43	62	0.839	0.581	0.69	-0.159586	Weak negative	0.159586	1.21761	69	NA		NA	Male	NA		Lung (Carcinoma; Adenocarcinoma)	Adenocarcinoma	primary	0	fresh/frozen - NOS	Whole genome screening
	TCGA-64-5775-01	1780193	19	50	69	0.839	0.675	0.8	-0.0944582	Weak negative	0.0944582	0.760503	71	NA		NA	Male	NA		Lung (Carcinoma; Adenocarcinoma)	Adenocarcinoma	primary	0	fresh/frozen - NOS	Whole genome screening
	IGC-13-1161	2662374	19	50	69	0.839	0.675	0.8	-0.0944582	Weak negative	0.0944582	0.760503		NA		NA	Unknown	NA		Lung (Carcinoma; Adenocarcinoma)	Adenocarcinoma	primary	0	surgery fresh/frozen	Whole exome screening
	TCGA-18-3408-01	1780274	19	51	70	0.839	0.689	0.82	-0.0855427	Weak negative	0.0855427	0.696251	77	NA		NA	Female	NA		Lung (Carcinoma; Squamous cell carcinoma)	Squamous cell carcinoma	primary	0	fresh/frozen - NOS	Whole genome screening
	TCGA-44-6777-01	1780131	19	54	73	0.839	0.729	0.87	-0.0610344	Weak negative	0.0610344	0.505016	85	NA		NA	Female	NA		Lung (Carcinoma; Adenocarcinoma)	Adenocarcinoma	primary	0	fresh/frozen - NOS	Whole genome screening
	TCGA-67-3771-01	1780201	19	55	74	0.839	0.743	0.89	-0.0527731	Weak negative	0.0527731	0.441771	77	NA		NA	Female	NA		Lung (Carcinoma; Adenocarcinoma)	Adenocarcinoma	primary	0	fresh/frozen - NOS	Whole genome screening
	S02297_1	2480901	19	56	75	0.839	0.756	0.9	-0.0452402	No selection	0.0452402	0.378773	68	Ex smoker	Smoker	NA	Male	IA	1	Lung (Carcinoma; Small cell carcinoma)	Small cell	primary	0	surgery fresh/frozen	Whole genome screening
	TCGA-55-6985-01	1914012	19	56	75	0.839	0.756	0.9	-0.0452402	No selection	0.0452402	0.378773	58	NA		NA	Female	NA		Lung; Right upper lobe (Carcinoma; Adenocarcinoma)	Adenocarcinoma	primary	0	fresh/frozen - NOS	Whole genome screening
	TCGA-44-8119-01	1913990	19	57	76	0.839	0.77	0.92	-0.0372712	No selection	0.0372712	0.316018	73	NA		NA	Male	NA		Lung; Right upper lobe (Carcinoma; Adenocarcinoma)	Adenocarcinoma	primary	0	fresh/frozen - NOS	Whole genome screening
	TCGA-49-AAQV-01	2385658	19	60	79	0.839	0.81	0.97	-0.0152769	No selection	0.0152769	0.1292	63	NA		NA	Female	NA		Lung (Carcinoma; Adenocarcinoma)	Adenocarcinoma	primary	0	Not specified	Whole exome screening
	TCGA-66-2794-01	1783002	19	68	87	0.839	0.918	1.09	0.0390807	No selection	0.0390807	-0.358745	64	NA		NA	Male	NA		Lung (Carcinoma; Squamous cell carcinoma)	Squamous cell carcinoma	primary	0	fresh/frozen - NOS	Whole genome screening
	TCGA-05-4432-01	1780075	19	70	89	0.839	0.945	1.13	0.0516698	Weak positive	0.0516698	-0.478487	66	NA		NA	Male	NA		Lung (Carcinoma; Adenocarcinoma)	Adenocarcinoma	primary	0	fresh/frozen - NOS	Whole genome screening
	TCGA-91-6829-01	1780235	19	73	92	0.839	0.986	1.18	0.070115	Weak positive	0.070115	-0.656479	78	NA		NA	Male	NA		Lung (Carcinoma; Adenocarcinoma)	Adenocarcinoma	primary	0	fresh/frozen - NOS	Whole genome screening
	TCGA-21-1081-01	1780617	19	73	92	0.839	0.986	1.18	0.070115	Weak positive	0.070115	-0.656479	69	NA		NA	Male	NA		Lung (Carcinoma; Squamous cell carcinoma)	Squamous cell carcinoma	primary	0	fresh/frozen - NOS	Whole genome screening
	TCGA-60-2713-01	1782191	19	78	97	0.839	1.054	1.26	0.0990787	Weak positive	0.0990787	-0.94892	64	NA		NA	Male	NA		Lung (Carcinoma; Squamous cell carcinoma)	Squamous cell carcinoma	primary	0	fresh/frozen - NOS	Whole genome screening
	3608_T	2194963	19	36	55	0.839	0.486	0.58	-0.237126	Strong negative	0.237126	1.68817		NA		NA	Unknown	NA		Lung (Carcinoma; Squamous cell carcinoma)	Squamous cell carcinoma	NA		Not specified	Whole exome screening
	296_T	2194923	19	40	59	0.839	0.54	0.64	-0.191368	Weak negative	0.191368	1.41758		NA		NA	Unknown	NA		Lung (Carcinoma; Squamous cell carcinoma)	Squamous cell carcinoma	NA		Not specified	Whole exome screening
	TCGA-62-A472-01	2194867	19	41	60	0.839	0.554	0.66	-0.180252	Weak negative	0.180252	1.35065	70	NA		NA	Male	NA		Lung (Carcinoma; Adenocarcinoma)	Adenocarcinoma	NA		Not specified	Whole exome screening
	TCGA-62-8395-01	2194815	19	57	76	0.839	0.77	0.92	-0.0372712	No selection	0.0372712	0.316018	80	NA		NA	Female	NA		Lung (Carcinoma; Adenocarcinoma)	Adenocarcinoma	NA		Not specified	Whole exome screening
	2173_T	2194914	19	58	77	0.839	0.783	0.93	-0.0300002	No selection	0.0300002	0.253506		NA		NA	Unknown	NA		Lung (Carcinoma; Squamous cell carcinoma)	Squamous cell carcinoma	NA		Not specified	Whole exome screening
	482LC	2637266	19	66	85	0.839	0.891	1.06	0.0261157	No selection	0.0261157	-0.238119	61	Smoker	Smoker	Chinese	Male	1A	1	Lung (Carcinoma; Squamous cell carcinoma)	Squamous cell carcinoma	Not specified		surgery fresh/frozen	Whole exome screening
	171LC	2637224	19	81	100	0.839	1.094	1.3	0.115255	Weak positive	0.115255	-1.12193	79	Smoker	Smoker	Chinese	Male	1A	1	Lung (Carcinoma; Squamous cell carcinoma)	Squamous cell carcinoma	Not specified		surgery fresh/frozen	Whole exome screening
	NCI-H128	753597	18	30	48	0.795	0.405	0.51	-0.292912	Strong negative	0.292912	1.93362	60	NA		Black	Male	NA		Lung (Carcinoma; Small cell carcinoma)	Small cell	Metastases	1	cell-line	Whole exome screening
	TCGA-NJ-A7XG-01	2339891	18	22	40	0.795	0.297	0.37	-0.427611	Strong negative	0.427611	2.51593	49	NA		NA	Male	NA		Lung (Carcinoma; Adenocarcinoma)	Adenocarcinoma	primary	0	Not specified	Whole exome screening
	TCGA-60-2707-01	1782104	18	25	43	0.795	0.338	0.43	-0.37145	Strong negative	0.37145	2.29497	70	NA		NA	Male	NA		Lung (Carcinoma; Squamous cell carcinoma)	Squamous cell carcinoma	primary	0	fresh/frozen - NOS	Whole genome screening
	TCGA-22-0944-01	1780705	18	37	55	0.795	0.5	0.63	-0.201397	Strong negative	0.201397	1.44156	61	NA		NA	Male	NA		Lung (Carcinoma; Squamous cell carcinoma)	Squamous cell carcinoma	primary	0	fresh/frozen - NOS	Whole genome screening
	TCGA-05-5425-01	1780080	18	52	70	0.795	0.702	0.88	-0.05403	Weak negative	0.05403	0.436816	68	NA		NA	Male	NA		Lung (Carcinoma; Adenocarcinoma)	Adenocarcinoma	primary	0	fresh/frozen - NOS	Whole genome screening
	7996	2478825	18	52	70	0.795	0.702	0.88	-0.05403	Weak negative	0.05403	0.436816	63	Ex smoker	Smoker	Caucasian	Unknown	I	1	Lung (Carcinoma; Squamous cell carcinoma)	Squamous cell carcinoma	primary	0	Not specified	Whole exome screening
	TCGA-93-A4JN-01	2385673	18	56	74	0.795	0.756	0.95	-0.0218453	No selection	0.0218453	0.179413	71	NA		NA	Male	NA		Lung (Carcinoma; Adenocarcinoma)	Adenocarcinoma	primary	0	Not specified	Whole exome screening
	TCGA-22-5480-01	1780987	18	56	74	0.795	0.756	0.95	-0.0218453	No selection	0.0218453	0.179413	66	NA		NA	Female	NA		Lung (Carcinoma; Squamous cell carcinoma)	Squamous cell carcinoma	primary	0	fresh/frozen - NOS	Whole genome screening
	TCGA-64-5778-01	1780194	18	58	76	0.795	0.783	0.98	-0.00660537	No selection	0.00660537	0.0522684	60	NA		NA	Male	NA		Lung (Carcinoma; Adenocarcinoma)	Adenocarcinoma	primary	0	fresh/frozen - NOS	Whole genome screening
	TCGA-39-5029-01	1781549	18	58	76	0.795	0.783	0.98	-0.00660537	No selection	0.00660537	0.0522684	67	NA		NA	Male	NA		Lung (Carcinoma; Squamous cell carcinoma)	Squamous cell carcinoma	primary	0	fresh/frozen - NOS	Whole genome screening
	S02398_1	2480925	18	60	78	0.795	0.81	1.02	0.00811789	No selection	0.00811789	-0.0738636	62	Current smoker	Smoker	Asian	Male	IIA	2	Lung (Carcinoma; Small cell carcinoma)	Small cell	primary	0	surgery fresh/frozen	Whole genome screening
	TCGA-J2-A4AE-01	2194811	18	35	53	0.795	0.473	0.59	-0.225506	Strong negative	0.225506	1.58056	77	NA		NA	Female	NA		Lung (Carcinoma; Adenocarcinoma)	Adenocarcinoma	NA		Not specified	Whole exome screening
	759_T	2194960	18	35	53	0.795	0.473	0.59	-0.225506	Strong negative	0.225506	1.58056		NA		NA	Unknown	NA		Lung (Carcinoma; Squamous cell carcinoma)	Squamous cell carcinoma	NA		Not specified	Whole exome screening
	S00830	1759195	18	55	73	0.795	0.743	0.93	-0.0293783	No selection	0.0293783	0.243371	51	NA		NA	Female	NA		Lung (Carcinoma; Small cell carcinoma)	Small cell	Not specified		fresh/frozen - NOS	Whole genome screening
	TCGA-55-8621-01	2194799	18	57	75	0.795	0.77	0.97	-0.0138764	No selection	0.0138764	0.115713	75	NA		NA	Female	NA		Lung (Carcinoma; Adenocarcinoma)	Adenocarcinoma	NA		Not specified	Whole exome screening
	2553_T	2194928	18	64	82	0.795	0.864	1.09	0.0361466	No selection	0.0361466	-0.32316		NA		NA	Unknown	NA		Lung (Carcinoma; Squamous cell carcinoma)	Squamous cell carcinoma	NA		Not specified	Whole exome screening
	30LC	2637207	18	76	94	0.795	1.026	1.29	0.11078	Weak positive	0.11078	-1.04852	59	Smoker	Smoker	Chinese	Male	1B	1	Lung (Carcinoma; Squamous cell carcinoma)	Squamous cell carcinoma	Not specified		surgery fresh/frozen	Whole exome screening
	2906644	2906644	17	48	65	0.75	0.648	0.86	-0.0634863	Weak negative	0.0634863	0.498868	65	Tobacco exposure		NA	Male	IIIB	3	Lung (Carcinoma; Adenocarcinoma)	Adenocarcinoma	Metastases	1	surgery-fixed	Whole exome screening
	TCGA-49-4514-01	1780145	17	41	58	0.75	0.554	0.74	-0.131551	Weak negative	0.131551	0.975854	79	NA		NA	Female	NA		Lung (Carcinoma; Adenocarcinoma)	Adenocarcinoma	primary	0	fresh/frozen - NOS	Whole genome screening
	TCGA-69-7978-01	1914042	17	42	59	0.75	0.567	0.76	-0.121478	Weak negative	0.121478	0.90679	59	NA		NA	Male	NA		Lung; Right upper lobe (Carcinoma; Adenocarcinoma)	Adenocarcinoma	primary	0	fresh/frozen - NOS	Whole genome screening
	TCGA-97-8547-01	2262802	17	44	61	0.75	0.594	0.79	-0.101275	Weak negative	0.101275	0.769598	78	NA		NA	Female	NA		Lung (Carcinoma; Adenocarcinoma)	Adenocarcinoma	primary	0	Not specified	Whole exome screening
	IGC-04-1052	2662293	17	50	67	0.75	0.675	0.9	-0.0457575	No selection	0.0457575	0.365282		NA		NA	Unknown	NA		Lung (Carcinoma; Adenocarcinoma)	Adenocarcinoma	primary	0	surgery fresh/frozen	Whole exome screening
	IGC-12-1133	2662365	17	64	81	0.75	0.864	1.15	0.0614525	Weak positive	0.0614525	-0.538664		NA		NA	Unknown	NA		Lung (Carcinoma; Adenocarcinoma)	Adenocarcinoma	primary	0	surgery fresh/frozen	Whole exome screening
	SCLC19_P_LU	2806500	17	446	463	0.75	6.024	8.03	0.904824	Strong positive positive	0.904824	-15.5856	69	Tobacco exposure		African American	Female	NA		Lung (Carcinoma; Small cell carcinoma)	Small cell	primary	0	surgery - NOS	Whole exome screening
	14_T	2194986	17	39	56	0.75	0.527	0.7	-0.153251	Weak negative	0.153251	1.11493		NA		NA	Unknown	NA		Lung (Carcinoma; Squamous cell carcinoma)	Squamous cell carcinoma	NA		Not specified	Whole exome screening
	1238_T	2194974	17	42	59	0.75	0.567	0.76	-0.121478	Weak negative	0.121478	0.90679		NA		NA	Unknown	NA		Lung (Carcinoma; Squamous cell carcinoma)	Squamous cell carcinoma	NA		Not specified	Whole exome screening
	TCGA-43-6773-01	2195218	17	45	62	0.75	0.608	0.81	-0.0911577	Weak negative	0.0911577	0.701463	76	NA		NA	Male	NA		Lung (Carcinoma; Squamous cell carcinoma)	Squamous cell carcinoma	NA		Not specified	Whole exome screening
	PC-9BRc1	2015227	17	59	76	0.75	0.797	1.06	0.0263971	No selection	0.0263971	-0.22187		NA		NA	Unknown	NA		Lung (Carcinoma; Adenocarcinoma)	Adenocarcinoma	Not specified		cell-line	Whole exome screening
	545LC	2637275	17	62	79	0.75	0.837	1.12	0.0476642	No selection	0.0476642	-0.412722	59	Smoker	Smoker	Chinese	Male	IIIA	3	Lung (Carcinoma; Squamous cell carcinoma)	Squamous cell carcinoma	Not specified		surgery fresh/frozen	Whole exome screening
	234LC	2637233	17	63	80	0.75	0.851	1.13	0.0548683	Weak positive	0.0548683	-0.475821	55	Smoker	Smoker	Chinese	Male	1A	1	Lung (Carcinoma; Squamous cell carcinoma)	Squamous cell carcinoma	Not specified		surgery fresh/frozen	Whole exome screening
	TCGA-44-A47G-01	2194793	17	65	82	0.75	0.878	1.17	0.0684333	Weak positive	0.0684333	-0.601254	73	NA		NA	Female	NA		Lung (Carcinoma; Adenocarcinoma)	Adenocarcinoma	NA		Not specified	Whole exome screening
	TCGA-78-7146-01	1914053	16	37	53	0.706	0.5	0.71	-0.149835	Weak negative	0.149835	1.06048	71	NA		NA	Female	NA		Lung; Right lower lobe (Carcinoma; Adenocarcinoma)	Adenocarcinoma	primary	0	fresh/frozen - NOS	Whole genome screening
	TCGA-73-4666-01	1780215	16	39	55	0.706	0.527	0.75	-0.126994	Weak negative	0.126994	0.917367	52	NA		NA	Female	NA		Lung (Carcinoma; Adenocarcinoma)	Adenocarcinoma	primary	0	fresh/frozen - NOS	Whole genome screening
	TCGA-44-8117-01	1913989	16	42	58	0.706	0.567	0.8	-0.0952216	Weak negative	0.0952216	0.705272	54	NA		NA	Female	NA		Lung; Right upper lobe (Carcinoma; Adenocarcinoma)	Adenocarcinoma	primary	0	fresh/frozen - NOS	Whole genome screening
	S02348_1	2480909	16	47	63	0.706	0.635	0.9	-0.046031	No selection	0.046031	0.358408	66	Ex smoker	Smoker	Asian	Male	IIIA	3	Lung (Carcinoma; Small cell carcinoma)	Small cell	primary	0	surgery fresh/frozen	Whole genome screening
	TCGA-53-7624-01	1913996	16	47	63	0.706	0.635	0.9	-0.046031	No selection	0.046031	0.358408	40	NA		NA	Female	NA		Lung; Right upper lobe (Carcinoma; Adenocarcinoma)	Adenocarcinoma	primary	0	fresh/frozen - NOS	Whole genome screening
	TCGA-05-4405-01	1780063	16	49	65	0.706	0.662	0.94	-0.0279467	No selection	0.0279467	0.221902	74	NA		NA	Female	NA		Lung (Carcinoma; Adenocarcinoma)	Adenocarcinoma	primary	0	fresh/frozen - NOS	Whole genome screening
	TCGA-35-5375-01	1780088	16	55	71	0.706	0.743	1.05	0.0221841	No selection	0.0221841	-0.180273	61	NA		NA	Male	NA		Lung (Carcinoma; Adenocarcinoma)	Adenocarcinoma	primary	0	fresh/frozen - NOS	Whole genome screening
	IGC-04-1042	2662292	16	64	80	0.706	0.864	1.22	0.087709	Weak positive	0.087709	-0.764014		NA		NA	Unknown	NA		Lung (Carcinoma; Adenocarcinoma)	Adenocarcinoma	primary	0	surgery fresh/frozen	Whole exome screening
	TCGA-55-A48Z-01	2194757	16	34	50	0.706	0.459	0.65	-0.186992	Weak negative	0.186992	1.2778	60	NA		NA	Female	NA		Lung (Carcinoma; Adenocarcinoma)	Adenocarcinoma	NA		Not specified	Whole exome screening
	J75_T	2194944	16	43	59	0.706	0.581	0.82	-0.0846286	Weak negative	0.0846286	0.635246		NA		NA	Unknown	NA		Lung (Carcinoma; Squamous cell carcinoma)	Squamous cell carcinoma	NA		Not specified	Whole exome screening
	TCGA-96-A4JL-01	2195064	16	46	62	0.706	0.621	0.88	-0.0557131	Weak negative	0.0557131	0.427134	78	NA		NA	Female	NA		Lung (Carcinoma; Squamous cell carcinoma)	Squamous cell carcinoma	NA		Not specified	Whole exome screening
	2984_T	2194949	16	57	73	0.706	0.77	1.09	0.037686	No selection	0.037686	-0.311964		NA		NA	Unknown	NA		Lung (Carcinoma; Squamous cell carcinoma)	Squamous cell carcinoma	NA		Not specified	Whole exome screening
	830LC	2637289	16	71	87	0.706	0.959	1.36	0.133014	Weak positive	0.133014	-1.20295	54	Smoker	Smoker	Chinese	Male	IIIA	3	Lung (Carcinoma; Squamous cell carcinoma)	Squamous cell carcinoma	Not specified		surgery fresh/frozen	Whole exome screening
	TCGA-44-6147-01	1780126	15	21	36	0.662	0.284	0.43	-0.36754	Strong negative	0.36754	2.08166	67	NA		NA	Female	NA		Lung (Carcinoma; Adenocarcinoma)	Adenocarcinoma	primary	0	fresh/frozen - NOS	Whole genome screening
	IGC-04-1015	2662290	15	23	38	0.662	0.311	0.47	-0.328098	Strong negative	0.328098	1.92251		NA		NA	Unknown	NA		Lung (Carcinoma; Adenocarcinoma)	Adenocarcinoma	primary	0	surgery fresh/frozen	Whole exome screening
	TCGA-38-4629-01	1780093	15	26	41	0.662	0.351	0.53	-0.275551	Strong negative	0.275551	1.68712	68	NA		NA	Male	NA		Lung (Carcinoma; Adenocarcinoma)	Adenocarcinoma	primary	0	fresh/frozen - NOS	Whole genome screening
	TCGA-05-4249-01	1780051	15	28	43	0.662	0.378	0.57	-0.243366	Strong negative	0.243366	1.53235	67	NA		NA	Male	NA		Lung (Carcinoma; Adenocarcinoma)	Adenocarcinoma	primary	0	fresh/frozen - NOS	Whole genome screening
	TCGA-78-7633-01	1914077	15	46	61	0.662	0.621	0.94	-0.0277664	No selection	0.0277664	0.210471	67	NA		NA	Male	NA		Lung; Right upper lobe (Carcinoma; Adenocarcinoma)	Adenocarcinoma	primary	0	fresh/frozen - NOS	Whole genome screening
	TCGA-75-6211-01	1780230	15	47	62	0.662	0.635	0.96	-0.0180843	No selection	0.0180843	0.140493		NA		NA	Female	NA		Lung (Carcinoma; Adenocarcinoma)	Adenocarcinoma	primary	0	fresh/frozen - NOS	Whole genome screening
	TCGA-44-2657-01	1780102	15	52	67	0.662	0.702	1.06	0.0254791	No selection	0.0254791	-0.204401	74	NA		NA	Female	NA		Lung (Carcinoma; Adenocarcinoma)	Adenocarcinoma	primary	0	fresh/frozen - NOS	Whole genome screening
	TCGA-05-4417-01	1780066	15	53	68	0.662	0.716	1.08	0.034055	No selection	0.034055	-0.272406	51	NA		NA	Female	NA		Lung (Carcinoma; Adenocarcinoma)	Adenocarcinoma	primary	0	fresh/frozen - NOS	Whole genome screening
	TCGA-22-1011-01	1780758	15	53	68	0.662	0.716	1.08	0.034055	No selection	0.034055	-0.272406	73	NA		NA	Male	NA		Lung (Carcinoma; Squamous cell carcinoma)	Squamous cell carcinoma	primary	0	fresh/frozen - NOS	Whole genome screening
	TCGA-73-4668-01	1780216	15	56	71	0.662	0.756	1.14	0.0576638	Weak positive	0.0576638	-0.474533	66	NA		NA	Female	NA		Lung (Carcinoma; Adenocarcinoma)	Adenocarcinoma	primary	0	fresh/frozen - NOS	Whole genome screening
	TCGA-66-2781-01	1782814	15	64	79	0.662	0.864	1.31	0.115656	Weak positive	0.115656	-1.00026	67	NA		NA	Male	NA		Lung (Carcinoma; Squamous cell carcinoma)	Squamous cell carcinoma	primary	0	fresh/frozen - NOS	Whole genome screening
	TCGA-98-8022-01	2195112	15	28	43	0.662	0.378	0.57	-0.243366	Strong negative	0.243366	1.53235	61	NA		NA	Male	NA		Lung (Carcinoma; Squamous cell carcinoma)	Squamous cell carcinoma	NA		Not specified	Whole exome screening
	259_T	2194916	15	29	44	0.662	0.392	0.59	-0.227572	Strong negative	0.227572	1.45559		NA		NA	Unknown	NA		Lung (Carcinoma; Squamous cell carcinoma)	Squamous cell carcinoma	NA		Not specified	Whole exome screening
	438LC	2637262	15	42	57	0.662	0.567	0.86	-0.0672749	Weak negative	0.0672749	0.493833	70	Smoker	Smoker	Chinese	Male	IIIA	3	Lung (Carcinoma; Squamous cell carcinoma)	Squamous cell carcinoma	Not specified		surgery fresh/frozen	Whole exome screening
	873LC	2637293	15	61	76	0.662	0.824	1.24	0.0950692	Weak positive	0.0950692	-0.805314	63	Smoker	Smoker	Chinese	Male	IIIA	3	Lung (Carcinoma; Squamous cell carcinoma)	Squamous cell carcinoma	Not specified		surgery fresh/frozen	Whole exome screening
	869LC	2637292	15	63	78	0.662	0.851	1.29	0.109072	Weak positive	0.109072	-0.935564	61	Smoker	Smoker	Chinese	Female	IIIA	3	Lung (Carcinoma; Squamous cell carcinoma)	Squamous cell carcinoma	Not specified		surgery fresh/frozen	Whole exome screening
	1287_T	2194989	15	67	82	0.662	0.905	1.37	0.135791	Weak positive	0.135791	-1.19266		NA		NA	Unknown	NA		Lung (Carcinoma; Squamous cell carcinoma)	Squamous cell carcinoma	NA		Not specified	Whole exome screening
	TCGA-50-5044-01	1780151	14	17	31	0.618	0.23	0.37	-0.429261	Strong negative	0.429261	2.22819	72	NA		NA	Female	NA		Lung (Carcinoma; Adenocarcinoma)	Adenocarcinoma	primary	0	fresh/frozen - NOS	Whole genome screening
	TCGA-91-6828-01	1780234	14	33	47	0.618	0.446	0.72	-0.141654	Weak negative	0.141654	0.944027	70	NA		NA	Male	NA		Lung (Carcinoma; Adenocarcinoma)	Adenocarcinoma	primary	0	fresh/frozen - NOS	Whole genome screening
	IGC-08-1117	2662323	14	36	50	0.618	0.486	0.79	-0.104352	Weak negative	0.104352	0.716116		NA		NA	Unknown	NA		Lung (Carcinoma; Adenocarcinoma)	Adenocarcinoma	primary	0	surgery fresh/frozen	Whole exome screening
	18472	2478845	14	41	55	0.618	0.554	0.9	-0.0474787	No selection	0.0474787	0.344426	63	NA		Caucasian	Unknown	IB	1	Lung (Carcinoma; Squamous cell carcinoma)	Squamous cell carcinoma	primary	0	Not specified	Whole exome screening
	IGC-08-1121	2662324	14	50	64	0.618	0.675	1.09	0.0383153	No selection	0.0383153	-0.300574		NA		NA	Unknown	NA		Lung (Carcinoma; Adenocarcinoma)	Adenocarcinoma	primary	0	surgery fresh/frozen	Whole exome screening
	TCGA-49-4487-01	1780135	14	55	69	0.618	0.743	1.2	0.0800003	Weak positive	0.0800003	-0.646492	72	NA		NA	Female	NA		Lung (Carcinoma; Adenocarcinoma)	Adenocarcinoma	primary	0	fresh/frozen - NOS	Whole genome screening
	TCGA-91-6848-01	1914095	14	77	91	0.618	1.04	1.68	0.226045	Strong positive positive	0.226045	-2.076	59	NA		NA	Male	NA		Lung; Right upper lobe (Carcinoma; Adenocarcinoma)	Adenocarcinoma	primary	0	fresh/frozen - NOS	Whole genome screening
	A4	2409502	14	9	23	0.618	0.122	0.2	-0.704629	Strong negative	0.704629	2.9191	57	Non smoker	Non smoker	Chinese	Female	IIIB	3	Lung (Carcinoma; Squamous cell carcinoma)	Squamous cell carcinoma	Not specified		surgery fresh/frozen	Whole exome screening
	TCGA-55-8505-01	2194848	14	24	38	0.618	0.324	0.52	-0.280443	Strong negative	0.280443	1.65141	62	NA		NA	Male	NA		Lung (Carcinoma; Adenocarcinoma)	Adenocarcinoma	NA		Not specified	Whole exome screening
	TCGA-MP-A4T9-01	2194742	14	25	39	0.618	0.338	0.55	-0.262072	Strong negative	0.262072	1.57097	54	NA		NA	Female	NA		Lung (Carcinoma; Adenocarcinoma)	Adenocarcinoma	NA		Not specified	Whole exome screening
	3676_T	2194952	14	25	39	0.618	0.338	0.55	-0.262072	Strong negative	0.262072	1.57097		NA		NA	Unknown	NA		Lung (Carcinoma; Squamous cell carcinoma)	Squamous cell carcinoma	NA		Not specified	Whole exome screening
	TCGA-97-8177-01	2194754	14	27	41	0.618	0.365	0.59	-0.228696	Strong negative	0.228696	1.41152	59	NA		NA	Female	NA		Lung (Carcinoma; Adenocarcinoma)	Adenocarcinoma	NA		Not specified	Whole exome screening
	TCGA-55-7284-01	2194878	14	35	49	0.618	0.473	0.77	-0.116127	Weak negative	0.116127	0.791668	74	NA		NA	Male	NA		Lung (Carcinoma; Adenocarcinoma)	Adenocarcinoma	NA		Not specified	Whole exome screening
	348LC	2637247	14	37	51	0.618	0.5	0.81	-0.0920185	Weak negative	0.0920185	0.640975	64	Smoker	Smoker	Chinese	Male	IIB	2	Lung (Carcinoma; Squamous cell carcinoma)	Squamous cell carcinoma	Not specified		surgery fresh/frozen	Whole exome screening
	127LC	2637214	14	44	58	0.618	0.594	0.96	-0.017202	No selection	0.017202	0.126098	53	Smoker	Smoker	Chinese	Male	IIA	2	Lung (Carcinoma; Squamous cell carcinoma)	Squamous cell carcinoma	Not specified		surgery fresh/frozen	Whole exome screening
	SCLC29_R_LI	2806512	13	204	217	0.574	2.755	4.8	0.68121	Strong positive positive	0.68121	-8.72283	67	Tobacco exposure		Caucasian	Male	NA		Lung (Carcinoma; Small cell carcinoma)	Small cell	Metastases	1	surgery - NOS	Whole exome screening
	SCLC15_R_LN	2806489	13	299	312	0.574	4.038	7.03	0.847254	Strong positive positive	0.847254	-12.2588	52	Tobacco exposure		Caucasian	Female	NA		Lung (Carcinoma; Small cell carcinoma)	Small cell	Metastases	1	surgery - NOS	Whole exome screening
	TCGA-49-4494-01	1780138	13	17	30	0.574	0.23	0.4	-0.397184	Strong negative	0.397184	2.04149	77	NA		NA	Male	NA		Lung (Carcinoma; Adenocarcinoma)	Adenocarcinoma	primary	0	fresh/frozen - NOS	Whole genome screening
	TCGA-44-7662-01	1913984	13	29	42	0.574	0.392	0.68	-0.165626	Weak negative	0.165626	1.04093	61	NA		NA	Male	NA		Lung; Left upper lobe (Carcinoma; Adenocarcinoma)	Adenocarcinoma	primary	0	fresh/frozen - NOS	Whole genome screening
	TCGA-95-7947-01	1914103	13	30	43	0.574	0.405	0.71	-0.151457	Weak negative	0.151457	0.96089	67	NA		NA	Male	NA		Lung; Right upper lobe (Carcinoma; Adenocarcinoma)	Adenocarcinoma	primary	0	fresh/frozen - NOS	Whole genome screening
	IGC-13-1132	2662372	13	32	45	0.574	0.432	0.75	-0.123428	Weak negative	0.123428	0.802239		NA		NA	Unknown	NA		Lung (Carcinoma; Adenocarcinoma)	Adenocarcinoma	primary	0	surgery fresh/frozen	Whole exome screening
	TCGA-05-4425-01	1780071	13	33	46	0.574	0.446	0.78	-0.109577	Weak negative	0.109577	0.723619	70	NA		NA	Female	NA		Lung (Carcinoma; Adenocarcinoma)	Adenocarcinoma	primary	0	fresh/frozen - NOS	Whole genome screening
	TCGA-35-4123-01	1780087	13	34	47	0.574	0.459	0.8	-0.0970992	Weak negative	0.0970992	0.645461	38	NA		NA	Male	NA		Lung (Carcinoma; Adenocarcinoma)	Adenocarcinoma	primary	0	fresh/frozen - NOS	Whole genome screening
	TCGA-05-4420-01	1780068	13	38	51	0.574	0.513	0.89	-0.0487945	No selection	0.0487945	0.337335	41	NA		NA	Male	NA		Lung (Carcinoma; Adenocarcinoma)	Adenocarcinoma	primary	0	fresh/frozen - NOS	Whole genome screening
	TCGA-67-4679-01	1780207	13	38	51	0.574	0.513	0.89	-0.0487945	No selection	0.0487945	0.337335	69	NA		NA	Male	NA		Lung (Carcinoma; Adenocarcinoma)	Adenocarcinoma	primary	0	fresh/frozen - NOS	Whole genome screening
	IGC-04-1168	2662309	13	38	51	0.574	0.513	0.89	-0.0487945	No selection	0.0487945	0.337335		NA		NA	Unknown	NA		Lung (Carcinoma; Adenocarcinoma)	Adenocarcinoma	primary	0	surgery fresh/frozen	Whole exome screening
	TCGA-50-8457-01	2385669	13	41	54	0.574	0.554	0.97	-0.0154021	No selection	0.0154021	0.11081	63	NA		NA	Female	NA		Lung (Carcinoma; Adenocarcinoma)	Adenocarcinoma	primary	0	Not specified	Whole exome screening
	TCGA-73-4670-01	1780217	13	43	56	0.574	0.581	1.01	0.00526424	No selection	0.00526424	-0.0381111	69	NA		NA	Female	NA		Lung (Carcinoma; Adenocarcinoma)	Adenocarcinoma	primary	0	fresh/frozen - NOS	Whole genome screening
	TCGA-99-AA5R-01	2339890	13	45	58	0.574	0.608	1.06	0.0249917	No selection	0.0249917	-0.185405	70	NA		NA	Female	NA		Lung (Carcinoma; Adenocarcinoma)	Adenocarcinoma	primary	0	Not specified	Whole exome screening
	TCGA-78-7159-01	1914063	13	46	59	0.574	0.621	1.08	0.0341797	No selection	0.0341797	-0.258454	60	NA		NA	Female	NA		Lung; Right upper lobe (Carcinoma; Adenocarcinoma)	Adenocarcinoma	primary	0	fresh/frozen - NOS	Whole genome screening
	J86_T	2195007	13	16	29	0.574	0.216	0.38	-0.424458	Strong negative	0.424458	2.12843		NA		NA	Unknown	NA		Lung (Carcinoma; Squamous cell carcinoma)	Squamous cell carcinoma	NA		Not specified	Whole exome screening
	745_T	2194901	13	19	32	0.574	0.257	0.45	-0.348979	Strong negative	0.348979	1.86933		NA		NA	Unknown	NA		Lung (Carcinoma; Squamous cell carcinoma)	Squamous cell carcinoma	NA		Not specified	Whole exome screening
	A2	2409500	13	24	37	0.574	0.324	0.56	-0.248367	Strong negative	0.248367	1.4486	47	Non smoker	Non smoker	Chinese	Male	IIB	2	Lung (Carcinoma; Adenocarcinoma)	Adenocarcinoma	Not specified		surgery fresh/frozen	Whole exome screening
	A5	2409503	13	30	43	0.574	0.405	0.71	-0.151457	Weak negative	0.151457	0.96089	36	Non smoker	Non smoker	Chinese	Male	IIIA	3	Lung (Carcinoma; Adenocarcinoma)	Adenocarcinoma	Not specified		surgery fresh/frozen	Whole exome screening
	TCGA-86-8671-01	2194791	13	31	44	0.574	0.419	0.73	-0.136698	Weak negative	0.136698	0.881327	72	NA		NA	Female	NA		Lung (Carcinoma; Adenocarcinoma)	Adenocarcinoma	NA		Not specified	Whole exome screening
	TCGA-44-A47B-01	2194888	13	32	45	0.574	0.432	0.75	-0.123428	Weak negative	0.123428	0.802239	79	NA		NA	Male	NA		Lung (Carcinoma; Adenocarcinoma)	Adenocarcinoma	NA		Not specified	Whole exome screening
	TCGA-91-8497-01	2194800	13	33	46	0.574	0.446	0.78	-0.109577	Weak negative	0.109577	0.723619	75	NA		NA	Female	NA		Lung (Carcinoma; Adenocarcinoma)	Adenocarcinoma	NA		Not specified	Whole exome screening
	814LC	2637287	13	34	47	0.574	0.459	0.8	-0.0970992	Weak negative	0.0970992	0.645461	67	Smoker	Smoker	Chinese	Male	IIIA	3	Lung (Carcinoma; Squamous cell carcinoma)	Squamous cell carcinoma	Not specified		surgery fresh/frozen	Whole exome screening
	888LC	2637296	13	39	52	0.574	0.527	0.92	-0.0371013	No selection	0.0371013	0.261401	69	Smoker	Smoker	Chinese	Male	IIA	2	Lung (Carcinoma; Squamous cell carcinoma)	Squamous cell carcinoma	Not specified		surgery fresh/frozen	Whole exome screening
	TCGA-62-A46V-01	2194813	13	42	55	0.574	0.567	0.99	-0.00532883	No selection	0.00532883	0.0361437	78	NA		NA	Female	NA		Lung (Carcinoma; Adenocarcinoma)	Adenocarcinoma	NA		Not specified	Whole exome screening
	TCGA-69-8254-01	2194895	13	58	71	0.574	0.783	1.36	0.13485	Weak positive	0.13485	-1.10574	85	NA		NA	Male	NA		Lung (Carcinoma; Adenocarcinoma)	Adenocarcinoma	NA		Not specified	Whole exome screening
	SCLC9_R_LU	2806479	13	307	320	0.574	4.147	7.22	0.858822	Strong positive positive	0.858822	-12.5272	71	Tobacco exposure		Caucasian	Male	NA		Lung (Carcinoma; Small cell carcinoma)	Small cell	recurrent		surgery - NOS	Whole exome screening
	TCGA-49-4486-01	1780134	12	18	30	0.53	0.243	0.46	-0.33867	Strong negative	0.33867	1.75498	72	NA		NA	Male	NA		Lung (Carcinoma; Adenocarcinoma)	Adenocarcinoma	primary	0	fresh/frozen - NOS	Whole genome screening
	TCGA-78-7158-01	1914062	12	22	34	0.53	0.297	0.56	-0.251519	Strong negative	0.251519	1.40504	59	NA		NA	Female	NA		Lung; Right lower lobe (Carcinoma; Adenocarcinoma)	Adenocarcinoma	primary	0	fresh/frozen - NOS	Whole genome screening
	IGC-10-1142	2662343	12	26	38	0.53	0.351	0.66	-0.178969	Weak negative	0.178969	1.06454		NA		NA	Unknown	NA		Lung (Carcinoma; Adenocarcinoma)	Adenocarcinoma	primary	0	surgery fresh/frozen	Whole exome screening
	TCGA-91-6831-01	1780236	12	27	39	0.53	0.365	0.69	-0.161983	Weak negative	0.161983	0.980827	66	NA		NA	Male	NA		Lung (Carcinoma; Adenocarcinoma)	Adenocarcinoma	primary	0	fresh/frozen - NOS	Whole genome screening
	TCGA-05-4418-01	1780067	12	31	43	0.53	0.419	0.79	-0.102062	Weak negative	0.102062	0.651374	69	NA		NA	Male	NA		Lung (Carcinoma; Adenocarcinoma)	Adenocarcinoma	primary	0	fresh/frozen - NOS	Whole genome screening
	TCGA-49-6744-01	1780148	12	31	43	0.53	0.419	0.79	-0.102062	Weak negative	0.102062	0.651374	64	NA		NA	Female	NA		Lung (Carcinoma; Adenocarcinoma)	Adenocarcinoma	primary	0	fresh/frozen - NOS	Whole genome screening
	TCGA-44-7661-01	1913983	12	31	43	0.53	0.419	0.79	-0.102062	Weak negative	0.102062	0.651374	69	NA		NA	Female	NA		Lung; Right lower lobe (Carcinoma; Adenocarcinoma)	Adenocarcinoma	primary	0	fresh/frozen - NOS	Whole genome screening
	TCGA-50-6673-01	1913994	12	31	43	0.53	0.419	0.79	-0.102062	Weak negative	0.102062	0.651374	84	NA		NA	Female	NA		Lung; Right upper lobe (Carcinoma; Adenocarcinoma)	Adenocarcinoma	primary	0	fresh/frozen - NOS	Whole genome screening
	TCGA-55-1595-01	1780179	12	33	45	0.53	0.446	0.84	-0.074941	Weak negative	0.074941	0.489781	74	NA		NA	Female	NA		Lung (Carcinoma; Adenocarcinoma)	Adenocarcinoma	primary	0	fresh/frozen - NOS	Whole genome screening
	LU-2349	2478821	12	33	45	0.53	0.446	0.84	-0.074941	Weak negative	0.074941	0.489781	64	Ex smoker	Smoker	NA	Unknown	IA	1	Lung (Carcinoma; Adenocarcinoma)	Adenocarcinoma	primary	0	Not specified	Whole exome screening
	TCGA-44-6144-01	1780123	12	34	46	0.53	0.459	0.87	-0.0624632	Weak negative	0.0624632	0.409742	58	NA		NA	Male	NA		Lung (Carcinoma; Adenocarcinoma)	Adenocarcinoma	primary	0	fresh/frozen - NOS	Whole genome screening
	TCGA-50-6592-01	1780170	12	36	48	0.53	0.486	0.92	-0.0376396	No selection	0.0376396	0.251146	71	NA		NA	Female	NA		Lung (Carcinoma; Adenocarcinoma)	Adenocarcinoma	primary	0	fresh/frozen - NOS	Whole genome screening
	TCGA-55-6987-01	1914014	12	36	48	0.53	0.486	0.92	-0.0376396	No selection	0.0376396	0.251146	77	NA		NA	Male	NA		Lung; Right lower lobe (Carcinoma; Adenocarcinoma)	Adenocarcinoma	primary	0	fresh/frozen - NOS	Whole genome screening
	TCGA-05-5428-01	1780081	12	42	54	0.53	0.567	1.07	0.0293072	No selection	0.0293072	-0.21327	57	NA		NA	Male	NA		Lung (Carcinoma; Adenocarcinoma)	Adenocarcinoma	primary	0	fresh/frozen - NOS	Whole genome screening
	TCGA-69-7974-01	1914041	12	45	57	0.53	0.608	1.15	0.0596277	Weak positive	0.0596277	-0.439388	54	NA		NA	Female	NA		Lung; Right upper lobe (Carcinoma; Adenocarcinoma)	Adenocarcinoma	primary	0	fresh/frozen - NOS	Whole genome screening
	TCGA-50-5941-01	1780165	12	46	58	0.53	0.621	1.17	0.0688157	Weak positive	0.0688157	-0.513898	55	NA		NA	Female	NA		Lung (Carcinoma; Adenocarcinoma)	Adenocarcinoma	primary	0	fresh/frozen - NOS	Whole genome screening
	TCGA-50-5045-01	1780152	12	58	70	0.53	0.783	1.48	0.169486	Weak positive	0.169486	-1.37654	57	NA		NA	Female	NA		Lung (Carcinoma; Adenocarcinoma)	Adenocarcinoma	primary	0	fresh/frozen - NOS	Whole genome screening
	407_T	2194954	12	17	29	0.53	0.23	0.43	-0.362548	Strong negative	0.362548	1.84401		NA		NA	Unknown	NA		Lung (Carcinoma; Squamous cell carcinoma)	Squamous cell carcinoma	NA		Not specified	Whole exome screening
	TCGA-50-5946-02	1914125	12	22	34	0.53	0.297	0.56	-0.251519	Strong negative	0.251519	1.40504	62	NA		NA	Male	NA		Lung; Right upper lobe (Carcinoma; Adenocarcinoma)	Adenocarcinoma	NA		Not specified	Whole genome screening
	755LC	2637284	12	25	37	0.53	0.338	0.64	-0.195359	Weak negative	0.195359	1.14881	62	Smoker	Smoker	Chinese	Male	1B	1	Lung (Carcinoma; Squamous cell carcinoma)	Squamous cell carcinoma	Not specified		surgery fresh/frozen	Whole exome screening
	TCGA-55-8512-01	2194819	12	28	40	0.53	0.378	0.71	-0.146784	Weak negative	0.146784	0.897661	41	NA		NA	Male	NA		Lung (Carcinoma; Adenocarcinoma)	Adenocarcinoma	NA		Not specified	Whole exome screening
	TCGA-21-1082-01	2195106	12	31	43	0.53	0.419	0.79	-0.102062	Weak negative	0.102062	0.651374	61	NA		NA	Male	NA		Lung (Carcinoma; Squamous cell carcinoma)	Squamous cell carcinoma	NA		Not specified	Whole exome screening
	TCGA-86-A4P7-01	2194773	12	53	65	0.53	0.716	1.35	0.130637	Weak positive	0.130637	-1.02393	63	NA		NA	Female	NA		Lung (Carcinoma; Adenocarcinoma)	Adenocarcinoma	NA		Not specified	Whole exome screening
	SCLC2_P_LN	2806467	11	234	245	0.486	3.161	6.5	0.813188	Strong positive positive	0.813188	-10.5638	50	Tobacco exposure		Caucasian	Male	NA		Lung (Carcinoma; Small cell carcinoma)	Small cell	Metastases	1	surgery - NOS	Whole exome screening
	SCLC23_R_LN	2806506	11	396	407	0.486	5.349	11.01	1.04164	Strong positive positive	1.04164	-15.8891	60	Tobacco exposure		Caucasian	Female	NA		Lung (Carcinoma; Small cell carcinoma)	Small cell	Metastases	1	surgery - NOS	Whole exome screening
	TCGA-55-6984-01	1914011	11	11	22	0.486	0.149	0.31	-0.51345	Strong negative	0.51345	2.20106	71	NA		NA	Female	NA		Lung; Right lower lobe (Carcinoma; Adenocarcinoma)	Adenocarcinoma	primary	0	fresh/frozen - NOS	Whole genome screening
	TCGA-78-7163-01	1914067	11	18	29	0.486	0.243	0.5	-0.30103	Strong negative	0.30103	1.54208	60	NA		NA	Male	NA		Lung; Right lower lobe (Carcinoma; Adenocarcinoma)	Adenocarcinoma	primary	0	fresh/frozen - NOS	Whole genome screening
	TCGA-97-A4M6-01	2385681	11	23	34	0.486	0.311	0.64	-0.193876	Weak negative	0.193876	1.09255	45	NA		NA	Female	NA		Lung (Carcinoma; Adenocarcinoma)	Adenocarcinoma	primary	0	Not specified	Whole exome screening
	TCGA-05-4389-01	1780055	11	28	39	0.486	0.378	0.78	-0.109144	Weak negative	0.109144	0.659079	70	NA		NA	Male	NA		Lung (Carcinoma; Adenocarcinoma)	Adenocarcinoma	primary	0	fresh/frozen - NOS	Whole genome screening
	TCGA-91-6830-01	1914092	11	30	41	0.486	0.405	0.83	-0.0791812	Weak negative	0.0791812	0.489912	65	NA		NA	Female	NA		Lung; Right upper lobe (Carcinoma; Adenocarcinoma)	Adenocarcinoma	primary	0	fresh/frozen - NOS	Whole genome screening
	S02353_1	2480913	11	31	42	0.486	0.419	0.86	-0.0644222	Weak negative	0.0644222	0.406196	47	Ex smoker	Smoker	Asian	Male	IIIA	3	Lung (Carcinoma; Small cell carcinoma)	Small cell	primary	0	surgery fresh/frozen	Whole genome screening
	TCGA-50-5946-01	1913993	11	33	44	0.486	0.446	0.92	-0.0373014	No selection	0.0373014	0.240454	62	NA		NA	Male	NA		Lung; Right upper lobe (Carcinoma; Adenocarcinoma)	Adenocarcinoma	primary	0	fresh/frozen - NOS	Whole genome screening
	TCGA-97-7554-01	1914109	11	35	46	0.486	0.473	0.97	-0.0117751	No selection	0.0117751	0.0769109	83	NA		NA	Female	NA		Lung; Right lower lobe (Carcinoma; Adenocarcinoma)	Adenocarcinoma	primary	0	fresh/frozen - NOS	Whole genome screening
	TCGA-93-A4JO-01	2340062	11	41	52	0.486	0.554	1.14	0.0568735	Weak positive	0.0568735	-0.401156	70	NA		NA	Male	NA		Lung (Carcinoma; Adenocarcinoma)	Adenocarcinoma	primary	0	Not specified	Whole exome screening
	TCGA-70-6723-01	1783065	11	44	55	0.486	0.594	1.22	0.0871502	Weak positive	0.0871502	-0.633487	65	NA		NA	Male	NA		Lung (Carcinoma; Squamous cell carcinoma)	Squamous cell carcinoma	primary	0	fresh/frozen - NOS	Whole genome screening
	S02401_1	2480927	11	53	64	0.486	0.716	1.47	0.168277	Weak positive	0.168277	-1.30582	72	Current smoker	Smoker	Asian	Male	IIIA	3	Lung (Carcinoma; Small cell carcinoma)	Small cell	primary	0	surgery fresh/frozen	Whole genome screening
	TCGA-21-1083-01	2195210	11	23	34	0.486	0.311	0.64	-0.193876	Weak negative	0.193876	1.09255	75	NA		NA	Male	NA		Lung (Carcinoma; Squamous cell carcinoma)	Squamous cell carcinoma	NA		Not specified	Whole exome screening
	3093_T	2194940	11	28	39	0.486	0.378	0.78	-0.109144	Weak negative	0.109144	0.659079		NA		NA	Unknown	NA		Lung (Carcinoma; Squamous cell carcinoma)	Squamous cell carcinoma	NA		Not specified	Whole exome screening
	537LC	2637273	11	30	41	0.486	0.405	0.83	-0.0791812	Weak negative	0.0791812	0.489912	70	Smoker	Smoker	Chinese	Male	IIIA	3	Lung (Carcinoma; Squamous cell carcinoma)	Squamous cell carcinoma	Not specified		surgery fresh/frozen	Whole exome screening
	J15_T	2194900	11	31	42	0.486	0.419	0.86	-0.0644222	Weak negative	0.0644222	0.406196		NA		NA	Unknown	NA		Lung (Carcinoma; Squamous cell carcinoma)	Squamous cell carcinoma	NA		Not specified	Whole exome screening
	CH-LA2	2211428	11	32	43	0.486	0.432	0.89	-0.0511525	Weak negative	0.0511525	0.323046	68	NA		NA	Male	1	1	Lung (Carcinoma; Adenocarcinoma)	Adenocarcinoma	Not specified		surgery fresh/frozen	Whole exome screening
	TCGA-62-A46U-01	2194789	11	35	46	0.486	0.473	0.97	-0.0117751	No selection	0.0117751	0.0769109	71	NA		NA	Female	NA		Lung (Carcinoma; Adenocarcinoma)	Adenocarcinoma	NA		Not specified	Whole exome screening
	124LC	2637213	11	37	48	0.486	0.5	1.03	0.0123337	No selection	0.0123337	-0.0844977	61	Smoker	Smoker	Chinese	Male	IIIA	3	Lung (Carcinoma; Squamous cell carcinoma)	Squamous cell carcinoma	Not specified		surgery fresh/frozen	Whole exome screening
	SCLC26_R_AG	2806509	10	339	349	0.441	4.579	10.38	1.01633	Strong positive positive	1.01633	-14.5077	55	Tobacco exposure		Caucasian	Male	NA		Lung (Carcinoma; Small cell carcinoma)	Small cell	Metastases	1	surgery - NOS	Whole exome screening
	TCGA-78-7147-01	1914054	10	17	27	0.441	0.23	0.52	-0.282711	Strong negative	0.282711	1.40934	67	NA		NA	Female	NA		Lung; Right upper lobe (Carcinoma; Adenocarcinoma)	Adenocarcinoma	primary	0	fresh/frozen - NOS	Whole genome screening
	TCGA-50-5072-01	1780158	10	22	32	0.441	0.297	0.67	-0.171682	Weak negative	0.171682	0.94116	74	NA		NA	Male	NA		Lung (Carcinoma; Adenocarcinoma)	Adenocarcinoma	primary	0	fresh/frozen - NOS	Whole genome screening
	TCGA-69-7973-01	1914040	10	24	34	0.441	0.324	0.73	-0.133894	Weak negative	0.133894	0.759069	42	NA		NA	Female	NA		Lung; Middle lobe (Carcinoma; Adenocarcinoma)	Adenocarcinoma	primary	0	fresh/frozen - NOS	Whole genome screening
	TCGA-67-6217-01	1780210	10	25	35	0.441	0.338	0.77	-0.115522	Weak negative	0.115522	0.669082	73	NA		NA	Female	NA		Lung (Carcinoma; Adenocarcinoma)	Adenocarcinoma	primary	0	fresh/frozen - NOS	Whole genome screening
	TCGA-34-8456-01	2385870	10	27	37	0.441	0.365	0.83	-0.0821457	Weak negative	0.0821457	0.491165	71	NA		NA	Female	NA		Lung (Carcinoma; Squamous cell carcinoma)	Squamous cell carcinoma	primary	0	Not specified	Whole exome screening
	TCGA-63-A5MN-01	2385883	10	27	37	0.441	0.365	0.83	-0.0821457	Weak negative	0.0821457	0.491165	78	NA		NA	Female	NA		Lung (Carcinoma; Squamous cell carcinoma)	Squamous cell carcinoma	primary	0	Not specified	Whole exome screening
	TCGA-99-8025-01	1914114	10	27	37	0.441	0.365	0.83	-0.0821457	Weak negative	0.0821457	0.491165	72	NA		NA	Female	NA		Lung; Right upper lobe (Carcinoma; Adenocarcinoma)	Adenocarcinoma	primary	0	fresh/frozen - NOS	Whole genome screening
	TCGA-21-1078-01	1780577	10	29	39	0.441	0.392	0.89	-0.0511525	Weak negative	0.0511525	0.315916	77	NA		NA	Male	NA		Lung (Carcinoma; Squamous cell carcinoma)	Squamous cell carcinoma	primary	0	fresh/frozen - NOS	Whole genome screening
	TCGA-78-7220-01	1914070	10	29	39	0.441	0.392	0.89	-0.0511525	Weak negative	0.0511525	0.315916	53	NA		NA	Female	NA		Lung; Right upper lobe (Carcinoma; Adenocarcinoma)	Adenocarcinoma	primary	0	fresh/frozen - NOS	Whole genome screening
	TCGA-64-5815-01	1780197	10	30	40	0.441	0.405	0.92	-0.0369836	No selection	0.0369836	0.229264	74	NA		NA	Male	NA		Lung (Carcinoma; Adenocarcinoma)	Adenocarcinoma	primary	0	fresh/frozen - NOS	Whole genome screening
	TCGA-73-4677-01	1780220	10	34	44	0.441	0.459	1.04	0.0173741	No selection	0.0173741	-0.111106	74	NA		NA	Male	NA		Lung (Carcinoma; Adenocarcinoma)	Adenocarcinoma	primary	0	fresh/frozen - NOS	Whole genome screening
	TCGA-97-A4M1-01	2385678	10	34	44	0.441	0.459	1.04	0.0173741	No selection	0.0173741	-0.111106	52	NA		NA	Female	NA		Lung (Carcinoma; Adenocarcinoma)	Adenocarcinoma	primary	0	Not specified	Whole exome screening
	TCGA-44-7667-01	1913985	10	34	44	0.441	0.459	1.04	0.0173741	No selection	0.0173741	-0.111106	49	NA		NA	Female	NA		Lung; Right lower lobe (Carcinoma; Adenocarcinoma)	Adenocarcinoma	primary	0	fresh/frozen - NOS	Whole genome screening
	TCGA-44-6776-01	1780130	10	35	45	0.441	0.473	1.07	0.0304226	No selection	0.0304226	-0.194688	60	NA		NA	Female	NA		Lung (Carcinoma; Adenocarcinoma)	Adenocarcinoma	primary	0	fresh/frozen - NOS	Whole genome screening
	TCGA-56-5897-01	1781953	10	40	50	0.441	0.54	1.22	0.0879552	Weak positive	0.0879552	-0.604006	74	NA		NA	Male	NA		Lung (Carcinoma; Squamous cell carcinoma)	Squamous cell carcinoma	primary	0	fresh/frozen - NOS	Whole genome screening
	TCGA-97-7937-01	1914110	10	45	55	0.441	0.608	1.38	0.139465	Weak positive	0.139465	-0.999785	65	NA		NA	Male	NA		Lung; Right upper lobe (Carcinoma; Adenocarcinoma)	Adenocarcinoma	primary	0	fresh/frozen - NOS	Whole genome screening
	PC-9ER	2015225	10	19	29	0.441	0.257	0.58	-0.234505	Strong negative	0.234505	1.21978		NA		NA	Unknown	NA		Lung (Carcinoma; Adenocarcinoma)	Adenocarcinoma	Not specified		cell-line	Whole exome screening
	343LC	2637246	10	21	31	0.441	0.284	0.64	-0.19112	Weak negative	0.19112	1.03329	65	Non smoker	Non smoker	Chinese	Female	IIIA	3	Lung (Carcinoma; Squamous cell carcinoma)	Squamous cell carcinoma	Not specified		surgery fresh/frozen	Whole exome screening
	TCGA-77-6843-01	2195204	10	22	32	0.441	0.297	0.67	-0.171682	Weak negative	0.171682	0.94116	74	NA		NA	Male	NA		Lung (Carcinoma; Squamous cell carcinoma)	Squamous cell carcinoma	NA		Not specified	Whole exome screening
	TCGA-91-8496-01	2194774	10	24	34	0.441	0.324	0.73	-0.133894	Weak negative	0.133894	0.759069	63	NA		NA	Female	NA		Lung (Carcinoma; Adenocarcinoma)	Adenocarcinoma	NA		Not specified	Whole exome screening
	TCGA-86-8668-01	2194764	10	26	36	0.441	0.351	0.8	-0.0991315	Weak negative	0.0991315	0.579785	61	NA		NA	Female	NA		Lung (Carcinoma; Adenocarcinoma)	Adenocarcinoma	NA		Not specified	Whole exome screening
	TCGA-50-5066-02	1914124	10	28	38	0.441	0.378	0.86	-0.0669468	Weak negative	0.0669468	0.403213	72	NA		NA	Male	NA		Lung; Right upper lobe (Carcinoma; Adenocarcinoma)	Adenocarcinoma	NA		Not specified	Whole genome screening
	715LC	2637283	10	29	39	0.441	0.392	0.89	-0.0511525	Weak negative	0.0511525	0.315916	58	Smoker	Smoker	Chinese	Male	IIA	2	Lung (Carcinoma; Squamous cell carcinoma)	Squamous cell carcinoma	Not specified		surgery fresh/frozen	Whole exome screening
	292_T	2194981	10	45	55	0.441	0.608	1.38	0.139465	Weak positive	0.139465	-0.999785		NA		NA	Unknown	NA		Lung (Carcinoma; Squamous cell carcinoma)	Squamous cell carcinoma	NA		Not specified	Whole exome screening
	SCLC28_R_LI	2806511	9	127	136	0.397	1.715	4.32	0.635474	Strong positive positive	0.635474	-6.53301	66	Tobacco exposure		Caucasian	Male	NA		Lung (Carcinoma; Small cell carcinoma)	Small cell	Metastases	1	surgery - NOS	Whole exome screening
	SCLC24_R_LN	2806507	9	178	187	0.397	2.404	6.06	0.782144	Strong positive positive	0.782144	-8.97436	56	Tobacco exposure		Caucasian	Female	NA		Lung (Carcinoma; Small cell carcinoma)	Small cell	Metastases	1	surgery - NOS	Whole exome screening
	SCLC4_R_ST	2806471	9	246	255	0.397	3.323	8.37	0.92274	Strong positive positive	0.92274	-11.7095	65	Tobacco exposure		Caucasian	Male	NA		Lung (Carcinoma; Small cell carcinoma)	Small cell	Metastases	1	surgery - NOS	Whole exome screening
	SCLC2_R_LN	2806468	9	286	295	0.397	3.863	9.73	0.988134	Strong positive positive	0.988134	-13.1259	50	Tobacco exposure		Caucasian	Male	NA		Lung (Carcinoma; Small cell carcinoma)	Small cell	Metastases	1	surgery - NOS	Whole exome screening
	SCLC7_R_LN	2806476	9	380	389	0.397	5.132	12.93	1.1115	Strong positive positive	1.1115	-16.067	55	Tobacco exposure		Caucasian	Female	NA		Lung (Carcinoma; Small cell carcinoma)	Small cell	Metastases	1	surgery - NOS	Whole exome screening
	RS20T	2653634	9	4	13	0.397	0.054	0.14	-0.866397	Strong negative	0.866397	2.53972	42.01	Non-smoker	Non smoker	NA	Female	III	3	Lung (Carcinoma; Adenocarcinoma)	Adenocarcinoma	primary	0	Not specified	Whole exome screening
	TCGA-05-5420-01	1780078	9	10	19	0.397	0.135	0.34	-0.468457	Strong negative	0.468457	1.88446	67	NA		NA	Male	NA		Lung (Carcinoma; Adenocarcinoma)	Adenocarcinoma	primary	0	fresh/frozen - NOS	Whole genome screening
	TCGA-75-5146-01	1780224	9	21	30	0.397	0.284	0.72	-0.145472	Weak negative	0.145472	0.777398		NA		NA	Male	NA		Lung (Carcinoma; Adenocarcinoma)	Adenocarcinoma	primary	0	fresh/frozen - NOS	Whole genome screening
	TCGA-78-7150-01	1914057	9	22	31	0.397	0.297	0.75	-0.126034	Weak negative	0.126034	0.682092	59	NA		NA	Male	NA		Lung; Right lower lobe (Carcinoma; Adenocarcinoma)	Adenocarcinoma	primary	0	fresh/frozen - NOS	Whole genome screening
	IGC-08-1168	2662329	9	24	33	0.397	0.324	0.82	-0.0882455	Weak negative	0.0882455	0.493913		NA		NA	Unknown	NA		Lung (Carcinoma; Adenocarcinoma)	Adenocarcinoma	primary	0	surgery fresh/frozen	Whole exome screening
	TCGA-75-6214-01	1914047	9	26	35	0.397	0.351	0.88	-0.0534834	Weak negative	0.0534834	0.308876		NA		NA	Female	NA		Lung; Right upper lobe (Carcinoma; Adenocarcinoma)	Adenocarcinoma	primary	0	fresh/frozen - NOS	Whole genome screening
	TCGA-49-4507-01	1780142	9	27	36	0.397	0.365	0.92	-0.0364976	No selection	0.0364976	0.217499	73	NA		NA	Female	NA		Lung (Carcinoma; Adenocarcinoma)	Adenocarcinoma	primary	0	fresh/frozen - NOS	Whole genome screening
	TCGA-64-1677-01	1780188	9	27	36	0.397	0.365	0.92	-0.0364976	No selection	0.0364976	0.217499	77	NA		NA	Female	NA		Lung (Carcinoma; Adenocarcinoma)	Adenocarcinoma	primary	0	fresh/frozen - NOS	Whole genome screening
	TCGA-05-4395-01	1780057	9	30	39	0.397	0.405	1.02	0.00866452	No selection	0.00866452	-0.0522295	76	NA		NA	Male	NA		Lung (Carcinoma; Adenocarcinoma)	Adenocarcinoma	primary	0	fresh/frozen - NOS	Whole genome screening
	TCGA-50-5931-01	1780159	9	30	39	0.397	0.405	1.02	0.00866452	No selection	0.00866452	-0.0522295	75	NA		NA	Female	NA		Lung (Carcinoma; Adenocarcinoma)	Adenocarcinoma	primary	0	fresh/frozen - NOS	Whole genome screening
	TCGA-22-5474-01	1780959	9	31	40	0.397	0.419	1.06	0.0234235	No selection	0.0234235	-0.140715	74	NA		NA	Male	NA		Lung (Carcinoma; Squamous cell carcinoma)	Squamous cell carcinoma	primary	0	fresh/frozen - NOS	Whole genome screening
	TCGA-64-1679-01	1914033	9	38	47	0.397	0.513	1.29	0.111327	Weak positive	0.111327	-0.741414	58	NA		NA	Female	NA		Lung; Right upper lobe (Carcinoma; Adenocarcinoma)	Adenocarcinoma	primary	0	fresh/frozen - NOS	Whole genome screening
	13394	2478833	9	40	49	0.397	0.54	1.36	0.133603	Weak positive	0.133603	-0.907365	70	Ex smoker	Smoker	Caucasian	Unknown	IB	1	Lung (Carcinoma; Squamous cell carcinoma)	Squamous cell carcinoma	primary	0	Not specified	Whole exome screening
	SCLC20_P_LU	2806502	9	142	151	0.397	1.918	4.83	0.684058	Strong positive positive	0.684058	-7.29595	58	Tobacco exposure		Caucasian	Female	NA		Lung (Carcinoma; Small cell carcinoma)	Small cell	primary	0	surgery - NOS	Whole exome screening
	TCGA-L4-A4E6-01	2194861	9	9	18	0.397	0.122	0.31	-0.512431	Strong negative	0.512431	1.99094	67	NA		NA	Male	NA		Lung (Carcinoma; Adenocarcinoma)	Adenocarcinoma	NA		Not specified	Whole exome screening
	TCGA-55-8206-01	2194831	9	22	31	0.397	0.297	0.75	-0.126034	Weak negative	0.126034	0.682092	56	NA		NA	Male	NA		Lung (Carcinoma; Adenocarcinoma)	Adenocarcinoma	NA		Not specified	Whole exome screening
	1261_T	2194985	9	24	33	0.397	0.324	0.82	-0.0882455	Weak negative	0.0882455	0.493913		NA		NA	Unknown	NA		Lung (Carcinoma; Squamous cell carcinoma)	Squamous cell carcinoma	NA		Not specified	Whole exome screening
	67LC	2637210	9	42	51	0.397	0.567	1.43	0.154793	Weak positive	0.154793	-1.07094	68	Smoker	Smoker	Chinese	Male	1B	1	Lung (Carcinoma; Squamous cell carcinoma)	Squamous cell carcinoma	Not specified		surgery fresh/frozen	Whole exome screening
	SCLC14_R_LN	2806488	8	151	159	0.353	2.039	5.78	0.761643	Strong positive positive	0.761643	-8.11967	60	Tobacco exposure		Caucasian	Male	NA		Lung (Carcinoma; Small cell carcinoma)	Small cell	Metastases	1	surgery - NOS	Whole exome screening
	SCLC22_R_KI	2806505	8	308	316	0.353	4.16	11.78	1.07132	Strong positive positive	1.07132	-14.2096	76	Tobacco exposure		Caucasian	Male	NA		Lung (Carcinoma; Small cell carcinoma)	Small cell	Metastases	1	surgery - NOS	Whole exome screening
	TCGA-91-6847-01	1914094	8	8	16	0.353	0.108	0.31	-0.514351	Strong negative	0.514351	1.87707	62	NA		NA	Female	NA		Lung; Right lower lobe (Carcinoma; Adenocarcinoma)	Adenocarcinoma	primary	0	fresh/frozen - NOS	Whole genome screening
	TCGA-75-5122-01	1780221	8	12	20	0.353	0.162	0.46	-0.33826	Strong negative	0.33826	1.43294		NA		NA	Male	NA		Lung (Carcinoma; Adenocarcinoma)	Adenocarcinoma	primary	0	fresh/frozen - NOS	Whole genome screening
	TCGA-55-7727-01	1914023	8	14	22	0.353	0.189	0.54	-0.271313	Strong negative	0.271313	1.2179	70	NA		NA	Male	NA		Lung; Right upper lobe (Carcinoma; Adenocarcinoma)	Adenocarcinoma	primary	0	fresh/frozen - NOS	Whole genome screening
	TCGA-44-7672-01	1913988	8	16	24	0.353	0.216	0.61	-0.213321	Strong negative	0.213321	1.00727	52	NA		NA	Female	NA		Lung; Right upper lobe (Carcinoma; Adenocarcinoma)	Adenocarcinoma	primary	0	fresh/frozen - NOS	Whole genome screening
	TCGA-86-7954-01	1914086	8	18	26	0.353	0.243	0.69	-0.162168	Weak negative	0.162168	0.800842	68	NA		NA	Female	NA		Lung; Right lower lobe (Carcinoma; Adenocarcinoma)	Adenocarcinoma	primary	0	fresh/frozen - NOS	Whole genome screening
	IGC-04-1173	2662311	8	20	28	0.353	0.27	0.76	-0.116411	Weak negative	0.116411	0.598445		NA		NA	Unknown	NA		Lung (Carcinoma; Adenocarcinoma)	Adenocarcinoma	primary	0	surgery fresh/frozen	Whole exome screening
	TCGA-05-4403-01	1780062	8	21	29	0.353	0.284	0.8	-0.0944564	Weak negative	0.0944564	0.498703	76	NA		NA	Male	NA		Lung (Carcinoma; Adenocarcinoma)	Adenocarcinoma	primary	0	fresh/frozen - NOS	Whole genome screening
	TCGA-73-4659-01	1780213	8	23	31	0.353	0.311	0.88	-0.0550143	Weak negative	0.0550143	0.30203	66	NA		NA	Male	NA		Lung (Carcinoma; Adenocarcinoma)	Adenocarcinoma	primary	0	fresh/frozen - NOS	Whole genome screening
	TCGA-80-5611-01	1780232	8	23	31	0.353	0.311	0.88	-0.0550143	Weak negative	0.0550143	0.30203		NA		NA	Male	NA		Lung (Carcinoma; Adenocarcinoma)	Adenocarcinoma	primary	0	fresh/frozen - NOS	Whole genome screening
	TCGA-85-6175-01	1783167	8	24	32	0.353	0.324	0.92	-0.0372297	No selection	0.0372297	0.20506	63	NA		NA	Female	NA		Lung (Carcinoma; Squamous cell carcinoma)	Squamous cell carcinoma	primary	0	fresh/frozen - NOS	Whole genome screening
	TCGA-55-6968-01	1913999	8	25	33	0.353	0.338	0.96	-0.018858	No selection	0.018858	0.108976	61	NA		NA	Male	NA		Lung; Right lower lobe (Carcinoma; Adenocarcinoma)	Adenocarcinoma	primary	0	fresh/frozen - NOS	Whole genome screening
	TCGA-75-5125-01	1780222	8	26	34	0.353	0.351	0.99	-0.00246759	No selection	0.00246759	0.0137607		NA		NA	Male	NA		Lung (Carcinoma; Adenocarcinoma)	Adenocarcinoma	primary	0	fresh/frozen - NOS	Whole genome screening
	TCGA-49-4488-01	1780136	8	28	36	0.353	0.378	1.07	0.0297171	No selection	0.0297171	-0.174134	74	NA		NA	Female	NA		Lung (Carcinoma; Adenocarcinoma)	Adenocarcinoma	primary	0	fresh/frozen - NOS	Whole genome screening
	TCGA-97-7546-01	1914105	8	28	36	0.353	0.378	1.07	0.0297171	No selection	0.0297171	-0.174134	76	NA		NA	Female	NA		Lung; Right upper lobe (Carcinoma; Adenocarcinoma)	Adenocarcinoma	primary	0	fresh/frozen - NOS	Whole genome screening
	TCGA-99-7458-01	1914113	8	30	38	0.353	0.405	1.15	0.0596803	Weak positive	0.0596803	-0.358759	74	NA		NA	Female	NA		Lung; Right lower lobe (Carcinoma; Adenocarcinoma)	Adenocarcinoma	primary	0	fresh/frozen - NOS	Whole genome screening
	TCGA-99-8032-01	1914116	8	30	38	0.353	0.405	1.15	0.0596803	Weak positive	0.0596803	-0.358759	61	NA		NA	Male	NA		Lung; Right upper lobe (Carcinoma; Adenocarcinoma)	Adenocarcinoma	primary	0	fresh/frozen - NOS	Whole genome screening
	TCGA-05-4430-01	1780074	8	32	40	0.353	0.432	1.22	0.087709	Weak positive	0.087709	-0.540239	59	NA		NA	Female	NA		Lung (Carcinoma; Adenocarcinoma)	Adenocarcinoma	primary	0	fresh/frozen - NOS	Whole genome screening
	TCGA-05-4244-01	1780050	8	33	41	0.353	0.446	1.26	0.10156	Weak positive	0.10156	-0.629838	70	NA		NA	Male	NA		Lung (Carcinoma; Adenocarcinoma)	Adenocarcinoma	primary	0	fresh/frozen - NOS	Whole genome screening
	15858	2478839	8	33	41	0.353	0.446	1.26	0.10156	Weak positive	0.10156	-0.629838	58	Smoker	Smoker	Caucasian	Unknown	IA	1	Lung (Carcinoma; Adenocarcinoma)	Adenocarcinoma	primary	0	Not specified	Whole exome screening
	TCGA-60-2712-01	1782175	8	34	42	0.353	0.459	1.3	0.114038	Weak positive	0.114038	-0.718694	79	NA		NA	Female	NA		Lung (Carcinoma; Squamous cell carcinoma)	Squamous cell carcinoma	primary	0	fresh/frozen - NOS	Whole genome screening
	15145	2478836	8	41	49	0.353	0.554	1.57	0.195735	Weak positive	0.195735	-1.32102	67	Smoker	Smoker	Caucasian	Unknown	IIIA	3	Lung (Carcinoma; Squamous cell carcinoma)	Squamous cell carcinoma	primary	0	Not specified	Whole exome screening
	TCGA-99-8028-01	1914115	8	41	49	0.353	0.554	1.57	0.195735	Weak positive	0.195735	-1.32102	50	NA		NA	Female	NA		Lung; Right upper lobe (Carcinoma; Adenocarcinoma)	Adenocarcinoma	primary	0	fresh/frozen - NOS	Whole genome screening
	TCGA-38-4626-01	1780090	8	44	52	0.353	0.594	1.68	0.226012	Strong positive positive	0.226012	-1.56931	57	NA		NA	Female	NA		Lung (Carcinoma; Adenocarcinoma)	Adenocarcinoma	primary	0	fresh/frozen - NOS	Whole genome screening
	TCGA-38-A44F-01	2194889	8	9	17	0.353	0.122	0.35	-0.461415	Strong negative	0.461415	1.76421	80	NA		NA	Male	NA		Lung (Carcinoma; Adenocarcinoma)	Adenocarcinoma	NA		Not specified	Whole exome screening
	CH-LA8	2211434	8	16	24	0.353	0.216	0.61	-0.213321	Strong negative	0.213321	1.00727	67	Ex smoker	Smoker	NA	Male	1	1	Lung (Carcinoma; Adenocarcinoma)	Adenocarcinoma	Not specified		surgery fresh/frozen	Whole exome screening
	TCGA-62-8397-01	2194786	8	18	26	0.353	0.243	0.69	-0.162168	Weak negative	0.162168	0.800842	70	NA		NA	Female	NA		Lung (Carcinoma; Adenocarcinoma)	Adenocarcinoma	NA		Not specified	Whole exome screening
	367LC	2637249	8	18	26	0.353	0.243	0.69	-0.162168	Weak negative	0.162168	0.800842	54	Smoker	Smoker	Chinese	Male	IIA	2	Lung (Carcinoma; Squamous cell carcinoma)	Squamous cell carcinoma	Not specified		surgery fresh/frozen	Whole exome screening
	J31_T	2194998	8	19	27	0.353	0.257	0.73	-0.137842	Weak negative	0.137842	0.699151		NA		NA	Unknown	NA		Lung (Carcinoma; Squamous cell carcinoma)	Squamous cell carcinoma	NA		Not specified	Whole exome screening
	TCGA-97-8175-01	2194744	8	21	29	0.353	0.284	0.8	-0.0944564	Weak negative	0.0944564	0.498703	55	NA		NA	Female	NA		Lung (Carcinoma; Adenocarcinoma)	Adenocarcinoma	NA		Not specified	Whole exome screening
	TCGA-62-A46Y-01	2194787	8	26	34	0.353	0.351	0.99	-0.00246759	No selection	0.00246759	0.0137607	70	NA		NA	Female	NA		Lung (Carcinoma; Adenocarcinoma)	Adenocarcinoma	NA		Not specified	Whole exome screening
	534LC	2637272	8	30	38	0.353	0.405	1.15	0.0596803	Weak positive	0.0596803	-0.358759	75	Non smoker	Non smoker	Chinese	Male	IIIA	3	Lung (Carcinoma; Squamous cell carcinoma)	Squamous cell carcinoma	Not specified		surgery fresh/frozen	Whole exome screening
	TCGA-86-8280-01	2194741	8	42	50	0.353	0.567	1.61	0.205808	Strong positive positive	0.205808	-1.40441	54	NA		NA	Female	NA		Lung (Carcinoma; Adenocarcinoma)	Adenocarcinoma	NA		Not specified	Whole exome screening
	p70-BL	2936814	8	43	51	0.353	0.581	1.65	0.216401	Strong positive positive	0.216401	-1.48717	67	Smoker	Smoker	NA	Male	IV	4	Lung (Carcinoma; Squamous cell carcinoma)	Squamous cell carcinoma	Not specified		circulating tumour	Whole exome screening
	NCI-H2122	722046	7	5	12	0.309	0.068	0.22	-0.65745	Strong negative	0.65745	2.00165	46	Current smoker	Smoker	Caucasian	Female	NA		Lung (Carcinoma; Adenocarcinoma)	Adenocarcinoma	Metastases	1	cell-line	Whole exome screening
	SCLC3_R_LN	2806470	7	209	216	0.309	2.823	9.14	0.960752	Strong positive positive	0.960752	-11.0489	65	Tobacco exposure		Caucasian	Female	NA		Lung (Carcinoma; Small cell carcinoma)	Small cell	Metastases	1	surgery - NOS	Whole exome screening
	SCLC8_R_LI	2806478	7	250	257	0.309	3.377	10.93	1.03857	Strong positive positive	1.03857	-12.6031	60	Tobacco exposure		African American	Male	NA		Lung (Carcinoma; Small cell carcinoma)	Small cell	Metastases	1	surgery - NOS	Whole exome screening
	SCLC25_R_LN	2806508	7	257	264	0.309	3.471	11.23	1.0505	Strong positive positive	1.0505	-12.8537	56	Tobacco exposure		Caucasian	Male	NA		Lung (Carcinoma; Small cell carcinoma)	Small cell	Metastases	1	surgery - NOS	Whole exome screening
	SCLC18_R_AG_1316921	2806498	7	269	276	0.309	3.633	11.76	1.07031	Strong positive positive	1.07031	-13.2746	59	Tobacco exposure		Caucasian	Male	NA		Lung (Carcinoma; Small cell carcinoma)	Small cell	Metastases	1	surgery - NOS	Whole exome screening
	RS40M	2653649	7	0	7	0.309	0	0				2.64575	41.32	Non-smoker	Non smoker	NA	Male	II	2	Lung (Carcinoma; Adenocarcinoma)	Adenocarcinoma	Metastases	1	Not specified	Whole exome screening
	TCGA-44-2662-01	1780107	7	9	16	0.309	0.122	0.39	-0.403599	Strong negative	0.403599	1.51623	65	NA		NA	Male	NA		Lung (Carcinoma; Adenocarcinoma)	Adenocarcinoma	primary	0	fresh/frozen - NOS	Whole genome screening
	TCGA-55-7283-01	1914017	7	12	19	0.309	0.162	0.52	-0.280443	Strong negative	0.280443	1.16772	76	NA		NA	Female	NA		Lung; Right upper lobe (Carcinoma; Adenocarcinoma)	Adenocarcinoma	primary	0	fresh/frozen - NOS	Whole genome screening
	TCGA-75-7027-01	1914049	7	13	20	0.309	0.176	0.57	-0.244446	Strong negative	0.244446	1.05431		NA		NA	Male	NA		Lung; Right lower lobe (Carcinoma; Adenocarcinoma)	Adenocarcinoma	primary	0	fresh/frozen - NOS	Whole genome screening
	TCGA-05-5423-01	1780079	7	15	22	0.309	0.203	0.66	-0.182462	Weak negative	0.182462	0.831402	65	NA		NA	Male	NA		Lung (Carcinoma; Adenocarcinoma)	Adenocarcinoma	primary	0	fresh/frozen - NOS	Whole genome screening
	TCGA-97-7547-01	1914106	7	15	22	0.309	0.203	0.66	-0.182462	Weak negative	0.182462	0.831402	67	NA		NA	Female	NA		Lung; Right upper lobe (Carcinoma; Adenocarcinoma)	Adenocarcinoma	primary	0	fresh/frozen - NOS	Whole genome screening
	TCGA-44-6775-01	1780129	7	16	23	0.309	0.216	0.7	-0.155505	Weak negative	0.155505	0.721846	72	NA		NA	Female	NA		Lung (Carcinoma; Adenocarcinoma)	Adenocarcinoma	primary	0	fresh/frozen - NOS	Whole genome screening
	TCGA-38-7271-01	1913979	7	16	23	0.309	0.216	0.7	-0.155505	Weak negative	0.155505	0.721846	72	NA		NA	Female	NA		Lung; Right upper lobe (Carcinoma; Adenocarcinoma)	Adenocarcinoma	primary	0	fresh/frozen - NOS	Whole genome screening
	TCGA-44-5643-01	1780121	7	17	24	0.309	0.23	0.74	-0.128231	Weak negative	0.128231	0.613512	53	NA		NA	Male	NA		Lung (Carcinoma; Adenocarcinoma)	Adenocarcinoma	primary	0	fresh/frozen - NOS	Whole genome screening
	TCGA-05-4384-01	1780054	7	18	25	0.309	0.243	0.79	-0.104352	Weak negative	0.104352	0.50637	66	NA		NA	Male	NA		Lung (Carcinoma; Adenocarcinoma)	Adenocarcinoma	primary	0	fresh/frozen - NOS	Whole genome screening
	TCGA-44-2668-01	1780113	7	19	26	0.309	0.257	0.83	-0.0800254	Weak negative	0.0800254	0.400392	51	NA		NA	Male	NA		Lung (Carcinoma; Adenocarcinoma)	Adenocarcinoma	primary	0	fresh/frozen - NOS	Whole genome screening
	TCGA-55-7574-01	1914020	7	19	26	0.309	0.257	0.83	-0.0800254	Weak negative	0.0800254	0.400392	64	NA		NA	Female	NA		Lung; Right upper lobe (Carcinoma; Adenocarcinoma)	Adenocarcinoma	primary	0	fresh/frozen - NOS	Whole genome screening
	TCGA-91-6840-01	1914093	7	19	26	0.309	0.257	0.83	-0.0800254	Weak negative	0.0800254	0.400392	59	NA		NA	Female	NA		Lung; Right upper lobe (Carcinoma; Adenocarcinoma)	Adenocarcinoma	primary	0	fresh/frozen - NOS	Whole genome screening
	TCGA-78-7145-01	1914052	7	20	27	0.309	0.27	0.87	-0.0585947	Weak negative	0.0585947	0.29555	52	NA		NA	Female	NA		Lung; Middle lobe (Carcinoma; Adenocarcinoma)	Adenocarcinoma	primary	0	fresh/frozen - NOS	Whole genome screening
	TCGA-55-6978-01	1914005	7	21	28	0.309	0.284	0.92	-0.0366401	No selection	0.0366401	0.191816	81	NA		NA	Male	NA		Lung; Middle lobe (Carcinoma; Adenocarcinoma)	Adenocarcinoma	primary	0	fresh/frozen - NOS	Whole genome screening
	IGC-13-1143	2662373	7	24	31	0.309	0.324	1.05	0.0205865	No selection	0.0205865	-0.112988		NA		NA	Unknown	NA		Lung (Carcinoma; Adenocarcinoma)	Adenocarcinoma	primary	0	surgery fresh/frozen	Whole exome screening
	IGC-04-1138	2662304	7	30	37	0.309	0.405	1.31	0.117497	Weak positive	0.117497	-0.695899		NA		NA	Unknown	NA		Lung (Carcinoma; Adenocarcinoma)	Adenocarcinoma	primary	0	surgery fresh/frozen	Whole exome screening
	TCGA-97-7938-01	1914111	7	33	40	0.309	0.446	1.44	0.159376	Weak positive	0.159376	-0.975132	76	NA		NA	Female	NA		Lung; Right upper lobe (Carcinoma; Adenocarcinoma)	Adenocarcinoma	primary	0	fresh/frozen - NOS	Whole genome screening
	TCGA-44-2659-01	1780104	7	35	42	0.309	0.473	1.53	0.184903	Weak positive	0.184903	-1.1571	65	NA		NA	Female	NA		Lung (Carcinoma; Adenocarcinoma)	Adenocarcinoma	primary	0	fresh/frozen - NOS	Whole genome screening
	SCLC5_P_LU	2806472	7	239	246	0.309	3.228	10.45	1.01898	Strong positive positive	1.01898	-12.2011	61	Tobacco exposure		Caucasian	Female	NA		Lung (Carcinoma; Small cell carcinoma)	Small cell	primary	0	surgery - NOS	Whole exome screening
	p45-F1	2936792	7	9	16	0.309	0.122	0.39	-0.403599	Strong negative	0.403599	1.51623	69	Smoker	Smoker	NA	Male	IIIC	3	Lung (Carcinoma; Squamous cell carcinoma)	Squamous cell carcinoma	Not specified		circulating tumour	Whole exome screening
	HCC4006ER	2015232	7	12	19	0.309	0.162	0.52	-0.280443	Strong negative	0.280443	1.16772		NA		NA	Unknown	NA		Lung (Carcinoma; Adenocarcinoma)	Adenocarcinoma	Not specified		cell-line	Whole exome screening
	TCGA-91-A4BD-01	2194887	7	13	20	0.309	0.176	0.57	-0.244446	Strong negative	0.244446	1.05431	78	NA		NA	Male	NA		Lung (Carcinoma; Adenocarcinoma)	Adenocarcinoma	NA		Not specified	Whole exome screening
	909LC	2637299	7	27	34	0.309	0.365	1.18	0.0723344	Weak positive	0.0723344	-0.408696	64	Non smoker	Non smoker	Chinese	Female	IIIA	3	Lung (Carcinoma; Squamous cell carcinoma)	Squamous cell carcinoma	Not specified		surgery fresh/frozen	Whole exome screening
	SCLC11_R_1316882	2806485	6	143	149	0.265	1.931	7.29	0.862536	Strong positive positive	0.862536	-8.57451	55	Tobacco exposure		Caucasian	Female	NA		Lung (Carcinoma; Small cell carcinoma)	Small cell	Metastases	1	surgery - NOS	Whole exome screening
	SCLC3_P_LN	2806469	6	154	160	0.265	2.08	7.85	0.894817	Strong positive positive	0.894817	-9.10034	65	Tobacco exposure		Caucasian	Female	NA		Lung (Carcinoma; Small cell carcinoma)	Small cell	Metastases	1	surgery - NOS	Whole exome screening
	SCLC31_R_LN	2806514	6	288	294	0.265	3.89	14.68	1.1667	Strong positive positive	1.1667	-14.3036	52	Tobacco exposure		Caucasian	Male	NA		Lung (Carcinoma; Small cell carcinoma)	Small cell	Metastases	1	surgery - NOS	Whole exome screening
	TCGA-71-6725-01	1780211	6	6	12	0.265	0.081	0.31	-0.514761	Strong negative	0.514761	1.62559	48	NA		NA	Female	NA		Lung (Carcinoma; Adenocarcinoma)	Adenocarcinoma	primary	0	fresh/frozen - NOS	Whole genome screening
	TCGA-38-4628-01	1780092	6	8	14	0.265	0.108	0.41	-0.389822	Strong negative	0.389822	1.36732	65	NA		NA	Female	NA		Lung (Carcinoma; Adenocarcinoma)	Adenocarcinoma	primary	0	fresh/frozen - NOS	Whole genome screening
	TCGA-73-4675-01	1780218	6	9	15	0.265	0.122	0.46	-0.336886	Strong negative	0.336886	1.24096	59	NA		NA	Male	NA		Lung (Carcinoma; Adenocarcinoma)	Adenocarcinoma	primary	0	fresh/frozen - NOS	Whole genome screening
	TCGA-95-7948-01	1914104	6	9	15	0.265	0.122	0.46	-0.336886	Strong negative	0.336886	1.24096	42	NA		NA	Female	NA		Lung; Right lower lobe (Carcinoma; Adenocarcinoma)	Adenocarcinoma	primary	0	fresh/frozen - NOS	Whole genome screening
	TCGA-75-7031-01	1914051	6	9	15	0.265	0.122	0.46	-0.336886	Strong negative	0.336886	1.24096		NA		NA	Female	NA		Lung; Right upper lobe (Carcinoma; Adenocarcinoma)	Adenocarcinoma	primary	0	fresh/frozen - NOS	Whole genome screening
	TCGA-91-7771-01	1914097	6	9	15	0.265	0.122	0.46	-0.336886	Strong negative	0.336886	1.24096	62	NA		NA	Male	NA		Lung; Right upper lobe (Carcinoma; Adenocarcinoma)	Adenocarcinoma	primary	0	fresh/frozen - NOS	Whole genome screening
	TCGA-55-7281-01	1914016	6	10	16	0.265	0.135	0.51	-0.292912	Strong negative	0.292912	1.11638	70	NA		NA	Female	NA		Lung; Middle lobe (Carcinoma; Adenocarcinoma)	Adenocarcinoma	primary	0	fresh/frozen - NOS	Whole genome screening
	TCGA-78-7166-01	1914068	6	10	16	0.265	0.135	0.51	-0.292912	Strong negative	0.292912	1.11638	84	NA		NA	Male	NA		Lung; Right lower lobe (Carcinoma; Adenocarcinoma)	Adenocarcinoma	primary	0	fresh/frozen - NOS	Whole genome screening
	TCGA-38-4630-01	1780094	6	12	18	0.265	0.162	0.61	-0.213731	Strong negative	0.213731	0.872318	75	NA		NA	Female	NA		Lung (Carcinoma; Adenocarcinoma)	Adenocarcinoma	primary	0	fresh/frozen - NOS	Whole genome screening
	TCGA-55-6980-01	1914007	6	14	20	0.265	0.189	0.71	-0.146784	Weak negative	0.146784	0.634742	56	NA		NA	Male	NA		Lung; Right lower lobe (Carcinoma; Adenocarcinoma)	Adenocarcinoma	primary	0	fresh/frozen - NOS	Whole genome screening
	TCGA-55-7910-01	1914029	6	16	22	0.265	0.216	0.82	-0.0887921	Weak negative	0.0887921	0.403279	50	NA		NA	Female	NA		Lung; Right lower lobe (Carcinoma; Adenocarcinoma)	Adenocarcinoma	primary	0	fresh/frozen - NOS	Whole genome screening
	IGC-04-1072	2662295	6	18	24	0.265	0.243	0.92	-0.0376396	No selection	0.0376396	0.177587		NA		NA	Unknown	NA		Lung (Carcinoma; Adenocarcinoma)	Adenocarcinoma	primary	0	surgery fresh/frozen	Whole exome screening
	TCGA-55-6642-01	1780184	6	20	26	0.265	0.27	1.02	0.00811789	No selection	0.00811789	-0.0426452	63	NA		NA	Male	NA		Lung (Carcinoma; Adenocarcinoma)	Adenocarcinoma	primary	0	fresh/frozen - NOS	Whole genome screening
	TCGA-55-1592-01	1780176	6	22	28	0.265	0.297	1.12	0.0495106	No selection	0.0495106	-0.257706	65	NA		NA	Male	NA		Lung (Carcinoma; Adenocarcinoma)	Adenocarcinoma	primary	0	fresh/frozen - NOS	Whole genome screening
	TCGA-44-3398-01	1780115	6	23	29	0.265	0.311	1.17	0.0695145	Weak positive	0.0695145	-0.363381	77	NA		NA	Female	NA		Lung (Carcinoma; Adenocarcinoma)	Adenocarcinoma	primary	0	fresh/frozen - NOS	Whole genome screening
	TCGA-78-7542-01	1914076	6	24	30	0.265	0.324	1.22	0.0872991	Weak positive	0.0872991	-0.467861	56	NA		NA	Male	NA		Lung; Right upper lobe (Carcinoma; Adenocarcinoma)	Adenocarcinoma	primary	0	fresh/frozen - NOS	Whole genome screening
	TCGA-99-8033-01	1914117	6	24	30	0.265	0.324	1.22	0.0872991	Weak positive	0.0872991	-0.467861	74	NA		NA	Female	NA		Lung; Right upper lobe (Carcinoma; Adenocarcinoma)	Adenocarcinoma	primary	0	fresh/frozen - NOS	Whole genome screening
	TCGA-73-4662-01	1780214	6	27	33	0.265	0.365	1.38	0.139047	Weak positive	0.139047	-0.77443	65	NA		NA	Female	NA		Lung (Carcinoma; Adenocarcinoma)	Adenocarcinoma	primary	0	fresh/frozen - NOS	Whole genome screening
	NCI-H2171	688015	6	27	33	0.265	0.365	1.38	0.139047	Weak positive	0.139047	-0.77443	50	Current smoker	Smoker	White	Male	NA		Lung (Carcinoma; Small cell carcinoma)	Small cell	primary	0	cell-line	Whole exome screening
	TCGA-55-A57B-01	2385671	6	32	38	0.265	0.432	1.63	0.212238	Strong positive positive	0.212238	-1.2641	80	NA		NA	Female	NA		Lung (Carcinoma; Adenocarcinoma)	Adenocarcinoma	primary	0	Not specified	Whole exome screening
	TCGA-66-2765-01	1782642	6	34	40	0.265	0.459	1.73	0.238567	Strong positive positive	0.238567	-1.45308	64	NA		NA	Male	NA		Lung (Carcinoma; Squamous cell carcinoma)	Squamous cell carcinoma	primary	0	fresh/frozen - NOS	Whole genome screening
	TCGA-22-4607-01	1780912	6	40	46	0.265	0.54	2.04	0.309148	Strong positive positive	0.309148	-1.99869	75	NA		NA	Male	NA		Lung (Carcinoma; Squamous cell carcinoma)	Squamous cell carcinoma	primary	0	fresh/frozen - NOS	Whole genome screening
	CH-LA5	2211431	6	8	14	0.265	0.108	0.41	-0.389822	Strong negative	0.389822	1.36732	59	Non smoker	Non smoker	NA	Female	1	1	Lung (Carcinoma; Adenocarcinoma)	Adenocarcinoma	Not specified		surgery fresh/frozen	Whole exome screening
	CH-LA6	2211432	6	10	16	0.265	0.135	0.51	-0.292912	Strong negative	0.292912	1.11638	58	Non smoker	Non smoker	NA	Male	1	1	Lung (Carcinoma; Adenocarcinoma)	Adenocarcinoma	Not specified		surgery fresh/frozen	Whole exome screening
	p86-BL	2936838	6	13	19	0.265	0.176	0.66	-0.177733	Weak negative	0.177733	0.752744	54	Smoker	Smoker	NA	Male	IV	4	Lung (Carcinoma; Squamous cell carcinoma)	Squamous cell carcinoma	Not specified		circulating tumour	Whole exome screening
	TCGA-92-8064-01	2195094	6	14	20	0.265	0.189	0.71	-0.146784	Weak negative	0.146784	0.634742	58	NA		NA	Male	NA		Lung (Carcinoma; Squamous cell carcinoma)	Squamous cell carcinoma	NA		Not specified	Whole exome screening
	PC-9S2	2015226	6	19	25	0.265	0.257	0.97	-0.0133128	No selection	0.0133128	0.066807		NA		NA	Unknown	NA		Lung (Carcinoma; Adenocarcinoma)	Adenocarcinoma	Not specified		cell-line	Whole exome screening
	HCC827R2	2015231	6	19	25	0.265	0.257	0.97	-0.0133128	No selection	0.0133128	0.066807		NA		NA	Unknown	NA		Lung (Carcinoma; Adenocarcinoma)	Adenocarcinoma	Not specified		cell-line	Whole exome screening
	4400_T	2194897	6	24	30	0.265	0.324	1.22	0.0872991	Weak positive	0.0872991	-0.467861		NA		NA	Unknown	NA		Lung (Carcinoma; Squamous cell carcinoma)	Squamous cell carcinoma	NA		Not specified	Whole exome screening
	TCGA-97-A4M2-01	2194858	6	25	31	0.265	0.338	1.28	0.105671	Weak positive	0.105671	-0.571177	66	NA		NA	Male	NA		Lung (Carcinoma; Adenocarcinoma)	Adenocarcinoma	NA		Not specified	Whole exome screening
	TCGA-55-8091-01	2194879	6	29	35	0.265	0.392	1.48	0.17004	Weak positive	0.17004	-0.973361	74	NA		NA	Male	NA		Lung (Carcinoma; Adenocarcinoma)	Adenocarcinoma	NA		Not specified	Whole exome screening
	TCGA-55-8087-01	2194750	6	30	36	0.265	0.405	1.53	0.184209	Weak positive	0.184209	-1.07127	59	NA		NA	Female	NA		Lung (Carcinoma; Adenocarcinoma)	Adenocarcinoma	NA		Not specified	Whole exome screening
	SCLC5_R_LU	2806473	6	197	203	0.265	2.661	10.04	1.0018	Strong positive positive	1.0018	-10.9785	61	Tobacco exposure		Caucasian	Female	NA		Lung (Carcinoma; Small cell carcinoma)	Small cell	recurrent		surgery - NOS	Whole exome screening
	SCLC20_R_LN	2806501	5	155	160	0.221	2.094	9.48	0.976584	Strong positive positive	0.976584	-9.60496	58	Tobacco exposure		Caucasian	Female	NA		Lung (Carcinoma; Small cell carcinoma)	Small cell	Metastases	1	surgery - NOS	Whole exome screening
	SCLC1_P_LN	2806465	5	162	167	0.221	2.188	9.9	0.995655	Strong positive positive	0.995655	-9.92456	61	Tobacco exposure		Caucasian	Male	NA		Lung (Carcinoma; Small cell carcinoma)	Small cell	Metastases	1	surgery - NOS	Whole exome screening
	7945	2478824	5	5	10	0.221	0.068	0.31	-0.511883	Strong negative	0.511883	1.48396	69	Non smoker	Non smoker	Caucasian	Unknown	I	1	Lung (Carcinoma; Adenocarcinoma)	Adenocarcinoma	primary	0	Not specified	Whole exome screening
	TCGA-49-6742-01	1780146	5	7	12	0.221	0.095	0.43	-0.366669	Strong negative	0.366669	1.20185	70	NA		NA	Male	NA		Lung (Carcinoma; Adenocarcinoma)	Adenocarcinoma	primary	0	fresh/frozen - NOS	Whole genome screening
	TCGA-55-1594-01	1780178	5	8	13	0.221	0.108	0.49	-0.310969	Strong negative	0.310969	1.06441	68	NA		NA	Male	NA		Lung (Carcinoma; Adenocarcinoma)	Adenocarcinoma	primary	0	fresh/frozen - NOS	Whole genome screening
	TCGA-05-5715-01	1780083	5	9	14	0.221	0.122	0.55	-0.258032	Strong negative	0.258032	0.929257	69	NA		NA	Female	NA		Lung (Carcinoma; Adenocarcinoma)	Adenocarcinoma	primary	0	fresh/frozen - NOS	Whole genome screening
	TCGA-67-3772-01	1780202	5	9	14	0.221	0.122	0.55	-0.258032	Strong negative	0.258032	0.929257	82	NA		NA	Female	NA		Lung (Carcinoma; Adenocarcinoma)	Adenocarcinoma	primary	0	fresh/frozen - NOS	Whole genome screening
	IGC-04-1187	2662315	5	9	14	0.221	0.122	0.55	-0.258032	Strong negative	0.258032	0.929257		NA		NA	Unknown	NA		Lung (Carcinoma; Adenocarcinoma)	Adenocarcinoma	primary	0	surgery fresh/frozen	Whole exome screening
	TCGA-50-5051-01	1780154	5	10	15	0.221	0.135	0.61	-0.214059	Strong negative	0.214059	0.796314	42	NA		NA	Female	NA		Lung (Carcinoma; Adenocarcinoma)	Adenocarcinoma	primary	0	fresh/frozen - NOS	Whole genome screening
	TCGA-50-6595-01	1780173	5	11	16	0.221	0.149	0.67	-0.171206	Weak negative	0.171206	0.665501	74	NA		NA	Female	NA		Lung (Carcinoma; Adenocarcinoma)	Adenocarcinoma	primary	0	fresh/frozen - NOS	Whole genome screening
	TCGA-55-7227-01	1914015	5	11	16	0.221	0.149	0.67	-0.171206	Weak negative	0.171206	0.665501	77	NA		NA	Male	NA		Lung; Right lower lobe (Carcinoma; Adenocarcinoma)	Adenocarcinoma	primary	0	fresh/frozen - NOS	Whole genome screening
	TCGA-44-6779-01	1780133	5	13	18	0.221	0.176	0.8	-0.0988796	Weak negative	0.0988796	0.40997	50	NA		NA	Female	NA		Lung (Carcinoma; Adenocarcinoma)	Adenocarcinoma	primary	0	fresh/frozen - NOS	Whole genome screening
	TCGA-55-6970-01	1914001	5	15	20	0.221	0.203	0.92	-0.0368962	No selection	0.0368962	0.162114	67	NA		NA	Female	NA		Lung; Right upper lobe (Carcinoma; Adenocarcinoma)	Adenocarcinoma	primary	0	fresh/frozen - NOS	Whole genome screening
	TCGA-49-4510-01	1780143	5	16	21	0.221	0.216	0.98	-0.00993852	No selection	0.00993852	0.0409071	51	NA		NA	Female	NA		Lung (Carcinoma; Adenocarcinoma)	Adenocarcinoma	primary	0	fresh/frozen - NOS	Whole genome screening
	TCGA-91-6849-01	1914096	5	16	21	0.221	0.216	0.98	-0.00993852	No selection	0.00993852	0.0409071	75	NA		NA	Female	NA		Lung; Right upper lobe (Carcinoma; Adenocarcinoma)	Adenocarcinoma	primary	0	fresh/frozen - NOS	Whole genome screening
	TCGA-49-4506-01	1780141	5	21	26	0.221	0.284	1.29	0.108926	Weak positive	0.108926	-0.540148	68	NA		NA	Female	NA		Lung (Carcinoma; Adenocarcinoma)	Adenocarcinoma	primary	0	fresh/frozen - NOS	Whole genome screening
	TCGA-78-7161-01	1914065	5	21	26	0.221	0.284	1.29	0.108926	Weak positive	0.108926	-0.540148	69	NA		NA	Female	NA		Lung; Right upper lobe (Carcinoma; Adenocarcinoma)	Adenocarcinoma	primary	0	fresh/frozen - NOS	Whole genome screening
	TCGA-64-5774-01	1780192	5	23	28	0.221	0.311	1.41	0.148368	Weak positive	0.148368	-0.76184	60	NA		NA	Male	NA		Lung (Carcinoma; Adenocarcinoma)	Adenocarcinoma	primary	0	fresh/frozen - NOS	Whole genome screening
	TCGA-55-7570-01	1914018	5	26	31	0.221	0.351	1.59	0.200915	Strong positive positive	0.200915	-1.08398	60	NA		NA	Male	NA		Lung; Right upper lobe (Carcinoma; Adenocarcinoma)	Adenocarcinoma	primary	0	fresh/frozen - NOS	Whole genome screening
	TCGA-85-A4PA-01	2195111	5	7	12	0.221	0.095	0.43	-0.366669	Strong negative	0.366669	1.20185	61	NA		NA	Male	NA		Lung (Carcinoma; Squamous cell carcinoma)	Squamous cell carcinoma	NA		Not specified	Whole exome screening
	TCGA-85-8052-01	2195079	5	8	13	0.221	0.108	0.49	-0.310969	Strong negative	0.310969	1.06441	53	NA		NA	Male	NA		Lung (Carcinoma; Squamous cell carcinoma)	Squamous cell carcinoma	NA		Not specified	Whole exome screening
	p45-BL	2936791	5	12	17	0.221	0.162	0.73	-0.134877	Weak negative	0.134877	0.536743	69	Smoker	Smoker	NA	Male	IIIC	3	Lung (Carcinoma; Squamous cell carcinoma)	Squamous cell carcinoma	Not specified		circulating tumour	Whole exome screening
	TCGA-55-8619-01	2194790	5	18	23	0.221	0.243	1.1	0.041214	No selection	0.041214	-0.196353	72	NA		NA	Female	NA		Lung (Carcinoma; Adenocarcinoma)	Adenocarcinoma	NA		Not specified	Whole exome screening
	TCGA-85-A513-01	2195022	5	19	24	0.221	0.257	1.16	0.0655408	Weak positive	0.0655408	-0.312514	60	NA		NA	Female	NA		Lung (Carcinoma; Squamous cell carcinoma)	Squamous cell carcinoma	NA		Not specified	Whole exome screening
	223_T	2194946	5	21	26	0.221	0.284	1.29	0.108926	Weak positive	0.108926	-0.540148		NA		NA	Unknown	NA		Lung (Carcinoma; Squamous cell carcinoma)	Squamous cell carcinoma	NA		Not specified	Whole exome screening
	SCLC16_R_LI	2806491	4	67	71	0.177	0.905	5.11	0.708675	Strong positive positive	0.708675	-5.14825	53	Tobacco exposure		Caucasian	Male	NA		Lung (Carcinoma; Small cell carcinoma)	Small cell	Metastases	1	surgery - NOS	Whole exome screening
	SCLC13_R_LN	2806487	4	133	137	0.177	1.796	10.15	1.00633	Strong positive positive	1.00633	-9.04698	49	Tobacco exposure		Caucasian	Male	NA		Lung (Carcinoma; Small cell carcinoma)	Small cell	Metastases	1	surgery - NOS	Whole exome screening
	SCLC1_R_LN	2806466	4	171	175	0.177	2.31	13.05	1.11564	Strong positive positive	1.11564	-10.8027	61	Tobacco exposure		Caucasian	Male	NA		Lung (Carcinoma; Small cell carcinoma)	Small cell	Metastases	1	surgery - NOS	Whole exome screening
	SCLC27_R_LN	2806510	4	244	248	0.177	3.296	18.62	1.27001	Strong positive positive	1.27001	-13.6378	67	Tobacco exposure		Caucasian	Female	NA		Lung (Carcinoma; Small cell carcinoma)	Small cell	Metastases	1	surgery - NOS	Whole exome screening
	IGC-06-1052	2662318	4	3	7	0.177	0.041	0.23	-0.635189	Strong negative	0.635189	1.48961		NA		NA	Unknown	NA		Lung (Carcinoma; Adenocarcinoma)	Adenocarcinoma	primary	0	surgery fresh/frozen	Whole exome screening
	TCGA-J2-8192-01	1914118	4	6	10	0.177	0.081	0.46	-0.339488	Strong negative	0.339488	1.01324	65	NA		NA	Female	NA		Lung; Right upper lobe (Carcinoma; Adenocarcinoma)	Adenocarcinoma	primary	0	fresh/frozen - NOS	Whole genome screening
	TCGA-49-4490-01	1780137	4	7	11	0.177	0.095	0.54	-0.27025	Strong negative	0.27025	0.861185	45	NA		NA	Female	NA		Lung (Carcinoma; Adenocarcinoma)	Adenocarcinoma	primary	0	fresh/frozen - NOS	Whole genome screening
	12804	2478827	4	7	11	0.177	0.095	0.54	-0.27025	Strong negative	0.27025	0.861185	74	Smoker	Smoker	Caucasian	Unknown	IB	1	Lung (Carcinoma; Squamous cell carcinoma)	Squamous cell carcinoma	primary	0	Not specified	Whole exome screening
	TCGA-69-7763-01	1914037	4	7	11	0.177	0.095	0.54	-0.27025	Strong negative	0.27025	0.861185	69	NA		NA	Male	NA		Lung; Middle lobe (Carcinoma; Adenocarcinoma)	Adenocarcinoma	primary	0	fresh/frozen - NOS	Whole genome screening
	TCGA-50-5066-01	1780156	4	10	14	0.177	0.135	0.76	-0.117639	Weak negative	0.117639	0.423164	72	NA		NA	Male	NA		Lung (Carcinoma; Adenocarcinoma)	Adenocarcinoma	primary	0	fresh/frozen - NOS	Whole genome screening
	TCGA-55-6972-01	1914003	4	10	14	0.177	0.135	0.76	-0.117639	Weak negative	0.117639	0.423164	72	NA		NA	Male	NA		Lung; Right upper lobe (Carcinoma; Adenocarcinoma)	Adenocarcinoma	primary	0	fresh/frozen - NOS	Whole genome screening
	TCGA-50-5068-01	1780157	4	11	15	0.177	0.149	0.84	-0.074787	Weak negative	0.074787	0.282775	59	NA		NA	Female	NA		Lung (Carcinoma; Adenocarcinoma)	Adenocarcinoma	primary	0	fresh/frozen - NOS	Whole genome screening
	TCGA-50-5942-01	1780166	4	11	15	0.177	0.149	0.84	-0.074787	Weak negative	0.074787	0.282775	67	NA		NA	Female	NA		Lung (Carcinoma; Adenocarcinoma)	Adenocarcinoma	primary	0	fresh/frozen - NOS	Whole genome screening
	TCGA-73-4676-01	1780219	4	12	16	0.177	0.162	0.92	-0.0384583	No selection	0.0384583	0.144999	45	NA		NA	Male	NA		Lung (Carcinoma; Adenocarcinoma)	Adenocarcinoma	primary	0	fresh/frozen - NOS	Whole genome screening
	TCGA-44-7660-01	1913982	4	12	16	0.177	0.162	0.92	-0.0384583	No selection	0.0384583	0.144999	72	NA		NA	Male	NA		Lung; Right upper lobe (Carcinoma; Adenocarcinoma)	Adenocarcinoma	primary	0	fresh/frozen - NOS	Whole genome screening
	TCGA-53-7813-01	1913998	4	12	16	0.177	0.162	0.92	-0.0384583	No selection	0.0384583	0.144999	51	NA		NA	Female	NA		Lung; Right upper lobe (Carcinoma; Adenocarcinoma)	Adenocarcinoma	primary	0	fresh/frozen - NOS	Whole genome screening
	TCGA-64-1676-01	1780187	4	14	18	0.177	0.189	1.07	0.0284885	No selection	0.0284885	-0.123132	58	NA		NA	Male	NA		Lung (Carcinoma; Adenocarcinoma)	Adenocarcinoma	primary	0	fresh/frozen - NOS	Whole genome screening
	TCGA-91-6835-01	1780237	4	14	18	0.177	0.189	1.07	0.0284885	No selection	0.0284885	-0.123132	81	NA		NA	Female	NA		Lung (Carcinoma; Adenocarcinoma)	Adenocarcinoma	primary	0	fresh/frozen - NOS	Whole genome screening
	TCGA-78-7148-01	1914055	4	14	18	0.177	0.189	1.07	0.0284885	No selection	0.0284885	-0.123132	71	NA		NA	Male	NA		Lung; Right upper lobe (Carcinoma; Adenocarcinoma)	Adenocarcinoma	primary	0	fresh/frozen - NOS	Whole genome screening
	TCGA-86-7711-01	1914082	4	15	19	0.177	0.203	1.15	0.0595228	Weak positive	0.0595228	-0.253681	70	NA		NA	Male	NA		Lung; Right lower lobe (Carcinoma; Adenocarcinoma)	Adenocarcinoma	primary	0	fresh/frozen - NOS	Whole genome screening
	TCGA-05-4415-01	1780065	4	16	20	0.177	0.216	1.22	0.0864805	Weak positive	0.0864805	-0.382007	57	NA		NA	Male	NA		Lung (Carcinoma; Adenocarcinoma)	Adenocarcinoma	primary	0	fresh/frozen - NOS	Whole genome screening
	TCGA-75-6206-01	1780228	4	16	20	0.177	0.216	1.22	0.0864805	Weak positive	0.0864805	-0.382007		NA		NA	Male	NA		Lung (Carcinoma; Adenocarcinoma)	Adenocarcinoma	primary	0	fresh/frozen - NOS	Whole genome screening
	TCGA-97-8552-01	2262804	4	17	21	0.177	0.23	1.3	0.113755	Weak positive	0.113755	-0.508193	55	NA		NA	Female	NA		Lung (Carcinoma; Adenocarcinoma)	Adenocarcinoma	primary	0	Not specified	Whole exome screening
	TCGA-86-8054-01	1914087	4	18	22	0.177	0.243	1.37	0.137633	Weak positive	0.137633	-0.63232	61	NA		NA	Male	NA		Lung; Right upper lobe (Carcinoma; Adenocarcinoma)	Adenocarcinoma	primary	0	fresh/frozen - NOS	Whole genome screening
	TCGA-05-4402-01	1780061	4	19	23	0.177	0.257	1.45	0.16196	Weak positive	0.16196	-0.754461	57	NA		NA	Female	NA		Lung (Carcinoma; Adenocarcinoma)	Adenocarcinoma	primary	0	fresh/frozen - NOS	Whole genome screening
	TCGA-49-6745-01	1780149	4	20	24	0.177	0.27	1.53	0.18339	Weak positive	0.18339	-0.874688	82	NA		NA	Male	NA		Lung (Carcinoma; Adenocarcinoma)	Adenocarcinoma	primary	0	fresh/frozen - NOS	Whole genome screening
	TCGA-50-8460-01	2339655	4	21	25	0.177	0.284	1.6	0.205345	Strong positive positive	0.205345	-0.993069	74	NA		NA	Male	NA		Lung (Carcinoma; Adenocarcinoma)	Adenocarcinoma	primary	0	Not specified	Whole exome screening
	TCGA-78-7539-01	1914074	4	22	26	0.177	0.297	1.68	0.224783	Strong positive positive	0.224783	-1.10967	75	NA		NA	Female	NA		Lung; Right upper lobe (Carcinoma; Adenocarcinoma)	Adenocarcinoma	primary	0	fresh/frozen - NOS	Whole genome screening
	TCGA-L9-A50W-01	2263346	4	23	27	0.177	0.311	1.76	0.244787	Strong positive positive	0.244787	-1.22454	75	NA		NA	Male	NA		Lung (Carcinoma; Adenocarcinoma)	Adenocarcinoma	primary	0	Not specified	Whole exome screening
	TCGA-55-6712-01	1780185	4	24	28	0.177	0.324	1.83	0.262572	Strong positive positive	0.262572	-1.33775	71	NA		NA	Male	NA		Lung (Carcinoma; Adenocarcinoma)	Adenocarcinoma	primary	0	fresh/frozen - NOS	Whole genome screening
	TCGA-98-A53H-01	2385900	4	26	30	0.177	0.351	1.98	0.297334	Strong positive positive	0.297334	-1.5594	76	NA		NA	Female	NA		Lung (Carcinoma; Squamous cell carcinoma)	Squamous cell carcinoma	primary	0	Not specified	Whole exome screening
	16989	2478843	4	31	35	0.177	0.419	2.37	0.374241	Strong positive positive	0.374241	-2.08792	62	Ex smoker	Smoker	Caucasian	Unknown	IB	1	Lung (Carcinoma; Adenocarcinoma)	Adenocarcinoma	primary	0	Not specified	Whole exome screening
	SCLC16_P_LU	2806490	4	77	81	0.177	1.04	5.88	0.76906	Strong positive positive	0.76906	-5.84248	53	Tobacco exposure		Caucasian	Male	NA		Lung (Carcinoma; Small cell carcinoma)	Small cell	primary	0	surgery - NOS	Whole exome screening
	SCLC21_P_LU	2806504	4	188	192	0.177	2.539	14.34	1.15669	Strong positive positive	1.15669	-11.5163	52	Tobacco exposure		Caucasian	Female	NA		Lung (Carcinoma; Small cell carcinoma)	Small cell	primary	0	surgery - NOS	Whole exome screening
	SCLC8_P_LU	2806477	4	278	282	0.177	3.755	21.21	1.32664	Strong positive positive	1.32664	-14.7932	60	Tobacco exposure		African American	Male	NA		Lung (Carcinoma; Small cell carcinoma)	Small cell	primary	0	surgery - NOS	Whole exome screening
	p20-F1	2936783	4	1	5	0.177	0.014	0.08	-1.10185	Strong negative	1.10185	1.82577	48	Non-smoker	Non smoker	NA	Male	IV	4	Lung (Carcinoma; Squamous cell carcinoma)	Squamous cell carcinoma	Not specified		circulating tumour	Whole exome screening
	CH-LA3	2211429	4	2	6	0.177	0.027	0.15	-0.81661	Strong negative	0.81661	1.65571	52	Non smoker	Non smoker	NA	Female	1	1	Lung (Carcinoma; Adenocarcinoma)	Adenocarcinoma	Not specified		surgery fresh/frozen	Whole exome screening
	TCGA-37-4129-01	2195011	4	2	6	0.177	0.027	0.15	-0.81661	Strong negative	0.81661	1.65571	52	NA		NA	Female	NA		Lung (Carcinoma; Squamous cell carcinoma)	Squamous cell carcinoma	NA		Not specified	Whole exome screening
	p88-BL	2936842	4	3	7	0.177	0.041	0.23	-0.635189	Strong negative	0.635189	1.48961	65	Smoker	Smoker	NA	Male	IIIB	3	Lung (Carcinoma; Adenocarcinoma)	Adenocarcinoma	Not specified		circulating tumour	Whole exome screening
	p106-BL	2936770	4	5	9	0.177	0.068	0.38	-0.415464	Strong negative	0.415464	1.16856	66	Non-smoker	Non smoker	NA	Male	IV	4	Lung (Carcinoma; Squamous cell carcinoma)	Squamous cell carcinoma	Not specified		circulating tumour	Whole exome screening
	p25-F1	2936787	4	5	9	0.177	0.068	0.38	-0.415464	Strong negative	0.415464	1.16856	65	Smoker	Smoker	NA	Male	IV	4	Lung (Carcinoma; Squamous cell carcinoma)	Squamous cell carcinoma	Not specified		circulating tumour	Whole exome screening
	CH-LA9	2211435	4	8	12	0.177	0.108	0.61	-0.21455	Strong negative	0.21455	0.712245	51	Non smoker	Non smoker	NA	Female	1	1	Lung (Carcinoma; Adenocarcinoma)	Adenocarcinoma	Not specified		surgery fresh/frozen	Whole exome screening
	TCGA-68-8250-01	2195138	4	9	13	0.177	0.122	0.69	-0.161613	Weak negative	0.161613	0.566281	66	NA		NA	Male	NA		Lung (Carcinoma; Squamous cell carcinoma)	Squamous cell carcinoma	NA		Not specified	Whole exome screening
	TCGA-60-2716-01	2195067	4	12	16	0.177	0.162	0.92	-0.0384583	No selection	0.0384583	0.144999	39	NA		NA	Male	NA		Lung (Carcinoma; Squamous cell carcinoma)	Squamous cell carcinoma	NA		Not specified	Whole exome screening
	886LC	2637295	4	12	16	0.177	0.162	0.92	-0.0384583	No selection	0.0384583	0.144999	51	Non smoker	Non smoker	Chinese	Female	IIIA	3	Lung (Carcinoma; Squamous cell carcinoma)	Squamous cell carcinoma	Not specified		surgery fresh/frozen	Whole exome screening
	HCC4006	2015233	4	13	17	0.177	0.176	0.99	-0.0024606	No selection	0.0024606	0.00973031		NA		NA	Unknown	NA		Lung (Carcinoma; Adenocarcinoma)	Adenocarcinoma	Not specified		cell-line	Whole exome screening
	TCGA-85-8277-01	2195166	4	13	17	0.177	0.176	0.99	-0.0024606	No selection	0.0024606	0.00973031	70	NA		NA	Male	NA		Lung (Carcinoma; Squamous cell carcinoma)	Squamous cell carcinoma	NA		Not specified	Whole exome screening
	TCGA-60-2697-01	2195068	4	15	19	0.177	0.203	1.15	0.0595228	Weak positive	0.0595228	-0.253681	41	NA		NA	Male	NA		Lung (Carcinoma; Squamous cell carcinoma)	Squamous cell carcinoma	NA		Not specified	Whole exome screening
	554LC	2637277	4	16	20	0.177	0.216	1.22	0.0864805	Weak positive	0.0864805	-0.382007	39	Smoker	Smoker	Chinese	Male	1B	1	Lung (Carcinoma; Squamous cell carcinoma)	Squamous cell carcinoma	Not specified		surgery fresh/frozen	Whole exome screening
	p18-BL	2936778	4	17	21	0.177	0.23	1.3	0.113755	Weak positive	0.113755	-0.508193	52	Smoker	Smoker	NA	Male	IIIB	3	Lung (Carcinoma; Squamous cell carcinoma)	Squamous cell carcinoma	Not specified		circulating tumour	Whole exome screening
	344634	2144498	4	18	22	0.177	0.243	1.37	0.137633	Weak positive	0.137633	-0.63232	57	Non smoker	Non smoker	NA	Male	IIIA	3	Lung (Carcinoma; Adenocarcinoma)	Adenocarcinoma	NA		Not specified	Whole exome screening
	188LC	2637226	4	22	26	0.177	0.297	1.68	0.224783	Strong positive positive	0.224783	-1.10967	50	Non smoker	Non smoker	Chinese	Female	IIIA	3	Lung (Carcinoma; Squamous cell carcinoma)	Squamous cell carcinoma	Not specified		surgery fresh/frozen	Whole exome screening
	EX01M	2653306	3	3	6	0.132	0.041	0.31	-0.50779	Strong negative	0.50779	1.14947	58.5	Non-smoker	Non smoker	NA	Male	NA		Lung (Carcinoma; Adenocarcinoma)	Adenocarcinoma	Metastases	1	Not specified	Whole exome screening
	SCLC21_R_BR	2806503	3	104	107	0.132	1.405	10.64	1.0271	Strong positive positive	1.0271	-8.07594	52	Tobacco exposure		Caucasian	Female	NA		Lung (Carcinoma; Small cell carcinoma)	Small cell	Metastases	1	surgery - NOS	Whole exome screening
	SCLC12_R_LN	2806486	3	126	129	0.132	1.702	12.89	1.11039	Strong positive positive	1.11039	-9.24278	59	Tobacco exposure		Caucasian	Male	NA		Lung (Carcinoma; Small cell carcinoma)	Small cell	Metastases	1	surgery - NOS	Whole exome screening
	TCGA-55-7573-01	1914019	3	2	5	0.132	0.027	0.2	-0.68921	Strong negative	0.68921	1.33762	72	NA		NA	Female	NA		Lung; Right upper lobe (Carcinoma; Adenocarcinoma)	Adenocarcinoma	primary	0	fresh/frozen - NOS	Whole genome screening
	TCGA-05-4426-01	1780072	3	3	6	0.132	0.041	0.31	-0.50779	Strong negative	0.50779	1.14947	71	NA		NA	Male	NA		Lung (Carcinoma; Adenocarcinoma)	Adenocarcinoma	primary	0	fresh/frozen - NOS	Whole genome screening
	TCGA-78-7149-01	1914056	3	6	9	0.132	0.081	0.61	-0.212089	Strong negative	0.212089	0.616822	71	NA		NA	Male	NA		Lung; Right lower lobe (Carcinoma; Adenocarcinoma)	Adenocarcinoma	primary	0	fresh/frozen - NOS	Whole genome screening
	TCGA-38-6178-01	1780097	3	7	10	0.132	0.095	0.72	-0.14285	Weak negative	0.14285	0.448831	70	NA		NA	Female	NA		Lung (Carcinoma; Adenocarcinoma)	Adenocarcinoma	primary	0	fresh/frozen - NOS	Whole genome screening
	TCGA-55-7725-01	1914021	3	7	10	0.132	0.095	0.72	-0.14285	Weak negative	0.14285	0.448831	68	NA		NA	Female	NA		Lung; Right lower lobe (Carcinoma; Adenocarcinoma)	Adenocarcinoma	primary	0	fresh/frozen - NOS	Whole genome screening
	TCGA-93-7347-01	1914098	3	9	12	0.132	0.122	0.92	-0.0342141	No selection	0.0342141	0.125573	76	NA		NA	Female	NA		Lung (Carcinoma; Adenocarcinoma)	Adenocarcinoma	primary	0	fresh/frozen - NOS	Whole genome screening
	TCGA-55-7815-01	1914025	3	9	12	0.132	0.122	0.92	-0.0342141	No selection	0.0342141	0.125573	76	NA		NA	Male	NA		Lung; Right lower lobe (Carcinoma; Adenocarcinoma)	Adenocarcinoma	primary	0	fresh/frozen - NOS	Whole genome screening
	TCGA-86-6562-01	1780233	3	11	14	0.132	0.149	1.13	0.0526123	Weak positive	0.0526123	-0.182225	52	NA		NA	Male	NA		Lung (Carcinoma; Adenocarcinoma)	Adenocarcinoma	primary	0	fresh/frozen - NOS	Whole genome screening
	TCGA-50-5939-01	1780164	3	12	15	0.132	0.162	1.23	0.0889411	Weak positive	0.0889411	-0.330828	85	NA		NA	Male	NA		Lung (Carcinoma; Adenocarcinoma)	Adenocarcinoma	primary	0	fresh/frozen - NOS	Whole genome screening
	TCGA-86-7713-01	1914083	3	12	15	0.132	0.162	1.23	0.0889411	Weak positive	0.0889411	-0.330828	70	NA		NA	Male	NA		Lung; Middle lobe (Carcinoma; Adenocarcinoma)	Adenocarcinoma	primary	0	fresh/frozen - NOS	Whole genome screening
	TCGA-55-7914-01	1914031	3	12	15	0.132	0.162	1.23	0.0889411	Weak positive	0.0889411	-0.330828	71	NA		NA	Female	NA		Lung; Right upper lobe (Carcinoma; Adenocarcinoma)	Adenocarcinoma	primary	0	fresh/frozen - NOS	Whole genome screening
	P6	1910872	3	14	17	0.132	0.189	1.43	0.155888	Weak positive	0.155888	-0.61831	70	Non smoker	Non smoker	Korean	Female	NA		Lung; Left lower lobe (Carcinoma; Adenocarcinoma)	Adenocarcinoma	primary	0	Not specified	Whole exome screening
	TCGA-78-7160-01	1914064	3	14	17	0.132	0.189	1.43	0.155888	Weak positive	0.155888	-0.61831	61	NA		NA	Male	NA		Lung; Right lower lobe (Carcinoma; Adenocarcinoma)	Adenocarcinoma	primary	0	fresh/frozen - NOS	Whole genome screening
	TCGA-55-1596-01	1780181	3	16	19	0.132	0.216	1.64	0.21388	Strong positive positive	0.21388	-0.89385	55	NA		NA	Male	NA		Lung (Carcinoma; Adenocarcinoma)	Adenocarcinoma	primary	0	fresh/frozen - NOS	Whole genome screening
	TCGA-50-7109-01	1913995	3	21	24	0.132	0.284	2.15	0.332744	Strong positive positive	0.332744	-1.53721	60	NA		NA	Male	NA		Lung; Right lower lobe (Carcinoma; Adenocarcinoma)	Adenocarcinoma	primary	0	fresh/frozen - NOS	Whole genome screening
	TCGA-55-7911-01	1914030	3	26	29	0.132	0.351	2.66	0.424733	Strong positive positive	0.424733	-2.1258	70	NA		NA	Female	NA		Lung; Middle lobe (Carcinoma; Adenocarcinoma)	Adenocarcinoma	primary	0	fresh/frozen - NOS	Whole genome screening
	SCLC18_P_LU	2806494	3	105	108	0.132	1.418	10.74	1.0311	Strong positive positive	1.0311	-8.13184	59	Tobacco exposure		Caucasian	Male	NA		Lung (Carcinoma; Small cell carcinoma)	Small cell	primary	0	surgery - NOS	Whole exome screening
	HCC827S-R1	2015228	3	4	7	0.132	0.054	0.41	-0.38818	Strong negative	0.38818	0.966841		NA		NA	Unknown	NA		Lung (Carcinoma; Adenocarcinoma)	Adenocarcinoma	Not specified		cell-line	Whole exome screening
	CH-LA4	2211430	3	7	10	0.132	0.095	0.72	-0.14285	Weak negative	0.14285	0.448831	57	Non smoker	Non smoker	NA	Female	1	1	Lung (Carcinoma; Adenocarcinoma)	Adenocarcinoma	Not specified		surgery fresh/frozen	Whole exome screening
	CH-LA10	2211436	3	7	10	0.132	0.095	0.72	-0.14285	Weak negative	0.14285	0.448831	60	Non smoker	Non smoker	NA	Female	1	1	Lung (Carcinoma; Adenocarcinoma)	Adenocarcinoma	Not specified		surgery fresh/frozen	Whole exome screening
	387LC	2637253	3	7	10	0.132	0.095	0.72	-0.14285	Weak negative	0.14285	0.448831	48	Non smoker	Non smoker	Chinese	Female	IIIA	3	Lung (Carcinoma; Squamous cell carcinoma)	Squamous cell carcinoma	Not specified		surgery fresh/frozen	Whole exome screening
	257_T	2194902	3	8	11	0.132	0.108	0.82	-0.0871502	Weak negative	0.0871502	0.285161		NA		NA	Unknown	NA		Lung (Carcinoma; Squamous cell carcinoma)	Squamous cell carcinoma	NA		Not specified	Whole exome screening
	CH-LA1	2211427	3	9	12	0.132	0.122	0.92	-0.0342141	No selection	0.0342141	0.125573	44	Non smoker	Non smoker	NA	Male	1	1	Lung (Carcinoma; Adenocarcinoma)	Adenocarcinoma	Not specified		surgery fresh/frozen	Whole exome screening
	SCLC17_R_LU	2806493	3	11	14	0.132	0.149	1.13	0.0526123	Weak positive	0.0526123	-0.182225	67	Non smoker	Non smoker	African American	Female	NA		Lung (Carcinoma; Small cell carcinoma)	Small cell	recurrent		surgery - NOS	Whole exome screening
	HCC827R1	2015230	3	12	15	0.132	0.162	1.23	0.0889411	Weak positive	0.0889411	-0.330828		NA		NA	Unknown	NA		Lung (Carcinoma; Adenocarcinoma)	Adenocarcinoma	Not specified		cell-line	Whole exome screening
	p59-BL	2936800	3	21	24	0.132	0.284	2.15	0.332744	Strong positive positive	0.332744	-1.53721	61	Smoker	Smoker	NA	Female	IV	4	Lung (Carcinoma; Adenocarcinoma)	Adenocarcinoma	Not specified		circulating tumour	Whole exome screening
	290_T	2194991	3	0	3	0.132	0	0				1.73205		NA		NA	Unknown	NA		Lung (Carcinoma; Squamous cell carcinoma)	Squamous cell carcinoma	NA		Not specified	Whole exome screening
	SCLC11_R_1316879	2806483	2	44	46	0.088	0.594	6.75	0.829304	Strong positive positive	0.829304	-4.63392	55	Tobacco exposure		Caucasian	Female	NA		Lung (Carcinoma; Small cell carcinoma)	Small cell	Metastases	1	surgery - NOS	Whole exome screening
	RS45T	2653651	2	1	3	0.088	0.014	0.16	-0.798355	Strong negative	0.798355	1.17076	76.87	Non-smoker	Non smoker	NA	Female	III	3	Lung (Carcinoma; Adenocarcinoma)	Adenocarcinoma	primary	0	Not specified	Whole exome screening
	IGC-13-1169	2662375	2	1	3	0.088	0.014	0.16	-0.798355	Strong negative	0.798355	1.17076		NA		NA	Unknown	NA		Lung (Carcinoma; Adenocarcinoma)	Adenocarcinoma	primary	0	surgery fresh/frozen	Whole exome screening
	TCGA-86-8074-01	1914089	2	1	3	0.088	0.014	0.16	-0.798355	Strong negative	0.798355	1.17076	62	NA		NA	Female	NA		Lung; Right lower lobe (Carcinoma; Adenocarcinoma)	Adenocarcinoma	primary	0	fresh/frozen - NOS	Whole genome screening
	TCGA-44-5645-01	1780122	2	2	4	0.088	0.027	0.31	-0.513119	Strong negative	0.513119	0.938536	61	NA		NA	Female	NA		Lung (Carcinoma; Adenocarcinoma)	Adenocarcinoma	primary	0	fresh/frozen - NOS	Whole genome screening
	WG24T	2653303	2	2	4	0.088	0.027	0.31	-0.513119	Strong negative	0.513119	0.938536	66.72	Smoker	Smoker	NA	Male	IV	4	Lung (Carcinoma; Adenocarcinoma)	Adenocarcinoma	primary	0	Not specified	Whole genome screening
	EX01T	2653305	2	3	5	0.088	0.041	0.47	-0.331699	Strong negative	0.331699	0.716469	58.5	Non-smoker	Non smoker	NA	Male	III	3	Lung (Carcinoma; Adenocarcinoma)	Adenocarcinoma	primary	0	Not specified	Whole exome screening
	TCGA-73-7498-01	1914045	2	3	5	0.088	0.041	0.47	-0.331699	Strong negative	0.331699	0.716469	58	NA		NA	Female	NA		Lung; Right lower lobe (Carcinoma; Adenocarcinoma)	Adenocarcinoma	primary	0	fresh/frozen - NOS	Whole genome screening
	TCGA-80-5607-01	1914078	2	3	5	0.088	0.041	0.47	-0.331699	Strong negative	0.331699	0.716469		NA		NA	Female	NA		Lung; Right upper lobe (Carcinoma; Adenocarcinoma)	Adenocarcinoma	primary	0	fresh/frozen - NOS	Whole genome screening
	TCGA-05-4434-01	1780077	2	4	6	0.088	0.054	0.61	-0.212089	Strong negative	0.212089	0.503633	67	NA		NA	Female	NA		Lung (Carcinoma; Adenocarcinoma)	Adenocarcinoma	primary	0	fresh/frozen - NOS	Whole genome screening
	TCGA-75-6205-01	1780227	2	4	6	0.088	0.054	0.61	-0.212089	Strong negative	0.212089	0.503633		NA		NA	Female	NA		Lung (Carcinoma; Adenocarcinoma)	Adenocarcinoma	primary	0	fresh/frozen - NOS	Whole genome screening
	TCGA-75-6207-01	1780229	2	4	6	0.088	0.054	0.61	-0.212089	Strong negative	0.212089	0.503633		NA		NA	Male	NA		Lung (Carcinoma; Adenocarcinoma)	Adenocarcinoma	primary	0	fresh/frozen - NOS	Whole genome screening
	15822	2478838	2	4	6	0.088	0.054	0.61	-0.212089	Strong negative	0.212089	0.503633	68	Non smoker	Non smoker	Caucasian	Unknown	IB	1	Lung (Carcinoma; Adenocarcinoma)	Adenocarcinoma	primary	0	Not specified	Whole exome screening
	TCGA-55-6986-01	1914013	2	4	6	0.088	0.054	0.61	-0.212089	Strong negative	0.212089	0.503633	74	NA		NA	Female	NA		Lung; Right lower lobe (Carcinoma; Adenocarcinoma)	Adenocarcinoma	primary	0	fresh/frozen - NOS	Whole genome screening
	TCGA-78-7537-01	1914073	2	4	6	0.088	0.054	0.61	-0.212089	Strong negative	0.212089	0.503633	72	NA		NA	Male	NA		Lung; Right upper lobe (Carcinoma; Adenocarcinoma)	Adenocarcinoma	primary	0	fresh/frozen - NOS	Whole genome screening
	TCGA-05-4433-01	1780076	2	5	7	0.088	0.068	0.77	-0.111974	Weak negative	0.111974	0.299222	82	NA		NA	Male	NA		Lung (Carcinoma; Adenocarcinoma)	Adenocarcinoma	primary	0	fresh/frozen - NOS	Whole genome screening
	TCGA-55-7728-01	1914024	2	5	7	0.088	0.068	0.77	-0.111974	Weak negative	0.111974	0.299222	64	NA		NA	Female	NA		Lung; Right upper lobe (Carcinoma; Adenocarcinoma)	Adenocarcinoma	primary	0	fresh/frozen - NOS	Whole genome screening
	TCGA-75-7025-01	1914048	2	5	7	0.088	0.068	0.77	-0.111974	Weak negative	0.111974	0.299222		NA		NA	Male	NA		Lung; Right upper lobe (Carcinoma; Adenocarcinoma)	Adenocarcinoma	primary	0	fresh/frozen - NOS	Whole genome screening
	TCGA-78-7162-01	1914066	2	5	7	0.088	0.068	0.77	-0.111974	Weak negative	0.111974	0.299222	75	NA		NA	Male	NA		Lung; Right upper lobe (Carcinoma; Adenocarcinoma)	Adenocarcinoma	primary	0	fresh/frozen - NOS	Whole genome screening
	TCGA-44-2666-01	1780111	2	6	8	0.088	0.081	0.92	-0.0359977	No selection	0.0359977	0.10253	43	NA		NA	Male	NA		Lung (Carcinoma; Adenocarcinoma)	Adenocarcinoma	primary	0	fresh/frozen - NOS	Whole genome screening
	IGC-09-1131	2662333	2	6	8	0.088	0.081	0.92	-0.0359977	No selection	0.0359977	0.10253		NA		NA	Unknown	NA		Lung (Carcinoma; Adenocarcinoma)	Adenocarcinoma	primary	0	surgery fresh/frozen	Whole exome screening
	TCGA-97-7552-01	1914107	2	6	8	0.088	0.081	0.92	-0.0359977	No selection	0.0359977	0.10253	70	NA		NA	Male	NA		Lung; Left lower lobe (Carcinoma; Adenocarcinoma)	Adenocarcinoma	primary	0	fresh/frozen - NOS	Whole genome screening
	TCGA-67-3774-01	1780206	2	7	9	0.088	0.095	1.08	0.0332409	No selection	0.0332409	-0.0870672	73	NA		NA	Female	NA		Lung (Carcinoma; Adenocarcinoma)	Adenocarcinoma	primary	0	fresh/frozen - NOS	Whole genome screening
	TCGA-67-6216-01	1780209	2	7	9	0.088	0.095	1.08	0.0332409	No selection	0.0332409	-0.0870672	57	NA		NA	Female	NA		Lung (Carcinoma; Adenocarcinoma)	Adenocarcinoma	primary	0	fresh/frozen - NOS	Whole genome screening
	TCGA-44-2661-01	1780105	2	8	10	0.088	0.108	1.23	0.0889411	Weak positive	0.0889411	-0.27012	69	NA		NA	Female	NA		Lung (Carcinoma; Adenocarcinoma)	Adenocarcinoma	primary	0	fresh/frozen - NOS	Whole genome screening
	TCGA-44-6146-01	1780125	2	8	10	0.088	0.108	1.23	0.0889411	Weak positive	0.0889411	-0.27012	64	NA		NA	Male	NA		Lung (Carcinoma; Adenocarcinoma)	Adenocarcinoma	primary	0	fresh/frozen - NOS	Whole genome screening
	TCGA-78-7167-01	1914069	2	8	10	0.088	0.108	1.23	0.0889411	Weak positive	0.0889411	-0.27012	77	NA		NA	Male	NA		Lung (Carcinoma; Adenocarcinoma)	Adenocarcinoma	primary	0	fresh/frozen - NOS	Whole genome screening
	TCGA-50-5935-01	1780162	2	9	11	0.088	0.122	1.39	0.141877	Weak positive	0.141877	-0.447117	86	NA		NA	Female	NA		Lung (Carcinoma; Adenocarcinoma)	Adenocarcinoma	primary	0	fresh/frozen - NOS	Whole genome screening
	TCGA-50-5936-01	1780163	2	9	11	0.088	0.122	1.39	0.141877	Weak positive	0.141877	-0.447117	58	NA		NA	Male	NA		Lung (Carcinoma; Adenocarcinoma)	Adenocarcinoma	primary	0	fresh/frozen - NOS	Whole genome screening
	TCGA-78-7154-01	1914060	2	9	11	0.088	0.122	1.39	0.141877	Weak positive	0.141877	-0.447117	72	NA		NA	Male	NA		Lung; Right upper lobe (Carcinoma; Adenocarcinoma)	Adenocarcinoma	primary	0	fresh/frozen - NOS	Whole genome screening
	TCGA-55-6982-01	1914009	2	10	12	0.088	0.135	1.53	0.185851	Weak positive	0.185851	-0.618498	79	NA		NA	Female	NA		Lung; Right lower lobe (Carcinoma; Adenocarcinoma)	Adenocarcinoma	primary	0	fresh/frozen - NOS	Whole genome screening
	TCGA-69-7764-01	1914038	2	10	12	0.088	0.135	1.53	0.185851	Weak positive	0.185851	-0.618498	75	NA		NA	Male	NA		Lung; Right upper lobe (Carcinoma; Adenocarcinoma)	Adenocarcinoma	primary	0	fresh/frozen - NOS	Whole genome screening
	TCGA-78-7153-01	1914059	2	11	13	0.088	0.149	1.69	0.228704	Strong positive positive	0.228704	-0.784653	65	NA		NA	Female	NA		Lung (Carcinoma; Adenocarcinoma)	Adenocarcinoma	primary	0	fresh/frozen - NOS	Whole genome screening
	TCGA-55-6983-01	1914010	2	11	13	0.088	0.149	1.69	0.228704	Strong positive positive	0.228704	-0.784653	81	NA		NA	Male	NA		Lung; Right lower lobe (Carcinoma; Adenocarcinoma)	Adenocarcinoma	primary	0	fresh/frozen - NOS	Whole genome screening
	TCGA-55-7903-01	1914027	2	11	13	0.088	0.149	1.69	0.228704	Strong positive positive	0.228704	-0.784653	64	NA		NA	Male	NA		Lung; Right lower lobe (Carcinoma; Adenocarcinoma)	Adenocarcinoma	primary	0	fresh/frozen - NOS	Whole genome screening
	TCGA-78-7152-01	1914058	2	11	13	0.088	0.149	1.69	0.228704	Strong positive positive	0.228704	-0.784653	65	NA		NA	Male	NA		Lung; Right upper lobe (Carcinoma; Adenocarcinoma)	Adenocarcinoma	primary	0	fresh/frozen - NOS	Whole genome screening
	TCGA-50-5944-01	1780167	2	12	14	0.088	0.162	1.84	0.265032	Strong positive positive	0.265032	-0.945935	69	NA		NA	Female	NA		Lung (Carcinoma; Adenocarcinoma)	Adenocarcinoma	primary	0	fresh/frozen - NOS	Whole genome screening
	TCGA-55-6975-01	1914004	2	12	14	0.088	0.162	1.84	0.265032	Strong positive positive	0.265032	-0.945935	61	NA		NA	Male	NA		Lung; Right lower lobe (Carcinoma; Adenocarcinoma)	Adenocarcinoma	primary	0	fresh/frozen - NOS	Whole genome screening
	LBX	2838953	2	110	112	0.088	1.486	16.89	1.22754	Strong positive positive	1.22754	-9.02722	50	Non smoker	Non smoker	African American	Male	IV	4	Lung; Left lower lobe (Carcinoma; Adenocarcinoma)	Adenocarcinoma	primary	0	surgery-fixed	Whole exome screening
	LC_C6	1863687	2	224	226	0.088	3.025	34.38	1.53624	Strong positive positive	1.53624	-13.883	38	Non smoker	Non smoker	NA	Male	2B	2	Lung (Carcinoma; Adenocarcinoma)	Adenocarcinoma	primary	0	surgery fresh/frozen	Whole genome screening
	LUAD-S01482	1765172	2	0	2	0.088	0	0				1.41421	48	Smoker (heavy)	Smoker	European	Female	IB	1	Lung (Carcinoma; Adenocarcinoma)	Adenocarcinoma	primary	0	surgery - NOS	Whole exome screening
	LUAD-F00257	1765203	2	0	2	0.088	0	0				1.41421	68	Smoker (heavy)	Smoker	European	Female	IA	1	Lung (Carcinoma; Adenocarcinoma)	Adenocarcinoma	primary	0	surgery - NOS	Whole exome screening
	RS02T	2653624	2	0	2	0.088	0	0				1.41421	58.05	Smoker	Smoker	NA	Female	III	3	Lung (Carcinoma; Adenocarcinoma)	Adenocarcinoma	primary	0	Not specified	Whole exome screening
	RS57T	2653659	2	0	2	0.088	0	0				1.41421	71.01	Smoker	Smoker	NA	Male	II	2	Lung (Carcinoma; Adenocarcinoma)	Adenocarcinoma	primary	0	Not specified	Whole exome screening
	1616_T	2194909	2	1	3	0.088	0.014	0.16	-0.798355	Strong negative	0.798355	1.17076		NA		NA	Unknown	NA		Lung (Carcinoma; Squamous cell carcinoma)	Squamous cell carcinoma	NA		Not specified	Whole exome screening
	p93-BL	2936846	2	2	4	0.088	0.027	0.31	-0.513119	Strong negative	0.513119	0.938536	56	Non-smoker	Non smoker	NA	Male	IV	4	Lung (Carcinoma; Squamous cell carcinoma)	Squamous cell carcinoma	Not specified		circulating tumour	Whole exome screening
	428LC	2637259	2	3	5	0.088	0.041	0.47	-0.331699	Strong negative	0.331699	0.716469	57	Smoker	Smoker	Chinese	Male	1B	1	Lung (Carcinoma; Squamous cell carcinoma)	Squamous cell carcinoma	Not specified		surgery fresh/frozen	Whole exome screening
	P8	1910876	2	4	6	0.088	0.054	0.61	-0.212089	Strong negative	0.212089	0.503633	62	NA		NA	Female	NA		Lung (Carcinoma; Adenocarcinoma)	Adenocarcinoma	NA		Not specified	Whole exome screening
	p11-F1	2936773	2	4	6	0.088	0.054	0.61	-0.212089	Strong negative	0.212089	0.503633	65	Smoker	Smoker	NA	Male	IV	4	Lung (Carcinoma; Adenocarcinoma)	Adenocarcinoma	Not specified		circulating tumour	Whole exome screening
	p21-F1	2936785	2	4	6	0.088	0.054	0.61	-0.212089	Strong negative	0.212089	0.503633	70	Non-smoker	Non smoker	NA	Male	IV	4	Lung (Carcinoma; Adenocarcinoma)	Adenocarcinoma	Not specified		circulating tumour	Whole exome screening
	TCGA-50-6591-01	2194769	2	5	7	0.088	0.068	0.77	-0.111974	Weak negative	0.111974	0.299222	63	NA		NA	Female	NA		Lung (Carcinoma; Adenocarcinoma)	Adenocarcinoma	NA		Not specified	Whole exome screening
	PC-9S1	2015224	2	7	9	0.088	0.095	1.08	0.0332409	No selection	0.0332409	-0.0870672		NA		NA	Unknown	NA		Lung (Carcinoma; Adenocarcinoma)	Adenocarcinoma	Not specified		cell-line	Whole exome screening
	p97-F1	2936852	2	7	9	0.088	0.095	1.08	0.0332409	No selection	0.0332409	-0.0870672	71	Smoker	Smoker	NA	Male	IIIC	3	Lung (Carcinoma; Squamous cell carcinoma)	Squamous cell carcinoma	Not specified		circulating tumour	Whole exome screening
	p11-BL	2936772	2	8	10	0.088	0.108	1.23	0.0889411	Weak positive	0.0889411	-0.27012	65	Smoker	Smoker	NA	Male	IV	4	Lung (Carcinoma; Adenocarcinoma)	Adenocarcinoma	Not specified		circulating tumour	Whole exome screening
	545_T	2194942	2	9	11	0.088	0.122	1.39	0.141877	Weak positive	0.141877	-0.447117		NA		NA	Unknown	NA		Lung (Carcinoma; Squamous cell carcinoma)	Squamous cell carcinoma	NA		Not specified	Whole exome screening
	321LC	2637244	2	11	13	0.088	0.149	1.69	0.228704	Strong positive positive	0.228704	-0.784653	62	Smoker	Smoker	Chinese	Male	IIIA	3	Lung (Carcinoma; Squamous cell carcinoma)	Squamous cell carcinoma	Not specified		surgery fresh/frozen	Whole exome screening
	TCGA-97-8171-01	2194893	2	13	15	0.088	0.176	2	0.30103	Strong positive positive	0.30103	-1.10266	81	NA		NA	Male	NA		Lung (Carcinoma; Adenocarcinoma)	Adenocarcinoma	NA		Not specified	Whole exome screening
	HCC2302	2776339	2	941	943	0.088	12.71	144.43	2.15966	Strong positive positive	2.15966	-30.1228		NA		NA	Unknown	NA		Lung (Carcinoma; Adenocarcinoma)	Adenocarcinoma	NA		Not specified	Whole exome screening
	701_T	2194959	2	0	2	0.088	0	0				1.41421		NA		NA	Unknown	NA		Lung (Carcinoma; Squamous cell carcinoma)	Squamous cell carcinoma	NA		Not specified	Whole exome screening
	WG17M	2653290	1	1	2	0.044	0.014	0.32	-0.497325	Strong negative	0.497325	0.663645	51.12	Non-smoker	Non smoker	NA	Male	NA		Lung (Carcinoma; Adenocarcinoma)	Adenocarcinoma	Metastases	1	Not specified	Whole genome screening
	SCLC11_R_1316874	2806480	1	4	5	0.044	0.054	1.23	0.0889411	Weak positive	0.0889411	-0.191003	55	Tobacco exposure		Caucasian	Female	NA		Lung (Carcinoma; Small cell carcinoma)	Small cell	Metastases	1	surgery - NOS	Whole exome screening
	SCLC11_R_1316880	2806484	1	6	7	0.044	0.081	1.84	0.265032	Strong positive positive	0.265032	-0.668877	55	Tobacco exposure		Caucasian	Female	NA		Lung (Carcinoma; Small cell carcinoma)	Small cell	Metastases	1	surgery - NOS	Whole exome screening
	SCLC6_P_PT	2806474	1	95	96	0.044	1.283	29.16	1.46477	Strong positive positive	1.46477	-8.92323	65	Tobacco exposure		Caucasian	Male	NA		Lung (Carcinoma; Small cell carcinoma)	Small cell	Metastases	1	surgery - NOS	Whole exome screening
	SCLC6_R_LN	2806475	1	129	130	0.044	1.742	39.59	1.5976	Strong positive positive	1.5976	-10.6384	65	Tobacco exposure		Caucasian	Male	NA		Lung (Carcinoma; Small cell carcinoma)	Small cell	Metastases	1	surgery - NOS	Whole exome screening
	WG20M	2653296	1	0	1	0.044	0	0				1	62.45	Non-smoker	Non smoker	NA	Male	NA		Lung (Carcinoma; Adenocarcinoma)	Adenocarcinoma	Metastases	1	Not specified	Whole genome screening
	LUAD_E01086	1765166	1	1	2	0.044	0.014	0.32	-0.497325	Strong negative	0.497325	0.663645	68	Smoker (heavy)	Smoker	European	Female	IIA	2	Lung (Carcinoma; Adenocarcinoma)	Adenocarcinoma	primary	0	surgery - NOS	Whole exome screening
	LUAD-B02477	1765175	1	1	2	0.044	0.014	0.32	-0.497325	Strong negative	0.497325	0.663645	77	Smoker (heavy)	Smoker	European	Male	IIIA	3	Lung (Carcinoma; Adenocarcinoma)	Adenocarcinoma	primary	0	surgery - NOS	Whole exome screening
	LUAD-B02515	1765210	1	1	2	0.044	0.014	0.32	-0.497325	Strong negative	0.497325	0.663645	73	Smoker (heavy)	Smoker	European	Male	IIA	2	Lung (Carcinoma; Adenocarcinoma)	Adenocarcinoma	primary	0	surgery - NOS	Whole exome screening
	TCGA-05-5429-01	1780082	1	1	2	0.044	0.014	0.32	-0.497325	Strong negative	0.497325	0.663645	60	NA		NA	Male	NA		Lung (Carcinoma; Adenocarcinoma)	Adenocarcinoma	primary	0	fresh/frozen - NOS	Whole genome screening
	TCGA-75-6203-01	1780226	1	1	2	0.044	0.014	0.32	-0.497325	Strong negative	0.497325	0.663645		NA		NA	Female	NA		Lung (Carcinoma; Adenocarcinoma)	Adenocarcinoma	primary	0	fresh/frozen - NOS	Whole genome screening
	WG03T	2653261	1	1	2	0.044	0.014	0.32	-0.497325	Strong negative	0.497325	0.663645	55.8	Non-smoker	Non smoker	NA	Male	III	3	Lung (Carcinoma; Adenocarcinoma)	Adenocarcinoma	primary	0	Not specified	Whole exome screening
	RS35T	2653645	1	1	2	0.044	0.014	0.32	-0.497325	Strong negative	0.497325	0.663645	71.57	Smoker	Smoker	NA	Male	I	1	Lung (Carcinoma; Adenocarcinoma)	Adenocarcinoma	primary	0	Not specified	Whole exome screening
	RS39T	2653648	1	1	2	0.044	0.014	0.32	-0.497325	Strong negative	0.497325	0.663645	54.85	Non-smoker	Non smoker	NA	Female	II	2	Lung (Carcinoma; Adenocarcinoma)	Adenocarcinoma	primary	0	Not specified	Whole exome screening
	RS48T	2653653	1	1	2	0.044	0.014	0.32	-0.497325	Strong negative	0.497325	0.663645	36.48	Smoker	Smoker	NA	Male	II	2	Lung (Carcinoma; Adenocarcinoma)	Adenocarcinoma	primary	0	Not specified	Whole exome screening
	TCGA-38-4627-01	1780091	1	2	3	0.044	0.027	0.61	-0.212089	Strong negative	0.212089	0.356122	64	NA		NA	Female	NA		Lung (Carcinoma; Adenocarcinoma)	Adenocarcinoma	primary	0	fresh/frozen - NOS	Whole genome screening
	TCGA-49-AARR-01	2385667	1	2	3	0.044	0.027	0.61	-0.212089	Strong negative	0.212089	0.356122	68	NA		NA	Male	NA		Lung (Carcinoma; Adenocarcinoma)	Adenocarcinoma	primary	0	Not specified	Whole exome screening
	RS27T	2653639	1	2	3	0.044	0.027	0.61	-0.212089	Strong negative	0.212089	0.356122	70.04	Non-smoker	Non smoker	NA	Male	III	3	Lung (Carcinoma; Adenocarcinoma)	Adenocarcinoma	primary	0	Not specified	Whole exome screening
	RS50T	2653655	1	2	3	0.044	0.027	0.61	-0.212089	Strong negative	0.212089	0.356122	65.17	Smoker	Smoker	NA	Male	II	2	Lung (Carcinoma; Adenocarcinoma)	Adenocarcinoma	primary	0	Not specified	Whole exome screening
	S00213_1	2480808	1	2	3	0.044	0.027	0.61	-0.212089	Strong negative	0.212089	0.356122	65	NA		NA	Male	IIIA	3	Lung (Carcinoma; Small cell carcinoma)	Small cell	primary	0	surgery fresh/frozen	Whole genome screening
	TCGA-97-7553-01	1914108	1	2	3	0.044	0.027	0.61	-0.212089	Strong negative	0.212089	0.356122	58	NA		NA	Female	NA		Lung; Right lower lobe (Carcinoma; Adenocarcinoma)	Adenocarcinoma	primary	0	fresh/frozen - NOS	Whole genome screening
	TCGA-50-5930-01	1913992	1	4	5	0.044	0.054	1.23	0.0889411	Weak positive	0.0889411	-0.191003	47	NA		NA	Male	NA		Lung; Right lower lobe (Carcinoma; Adenocarcinoma)	Adenocarcinoma	primary	0	fresh/frozen - NOS	Whole genome screening
	TCGA-69-7761-01	1914036	1	4	5	0.044	0.054	1.23	0.0889411	Weak positive	0.0889411	-0.191003	84	NA		NA	Male	NA		Lung; Right lower lobe (Carcinoma; Adenocarcinoma)	Adenocarcinoma	primary	0	fresh/frozen - NOS	Whole genome screening
	TCGA-86-7714-01	1914084	1	4	5	0.044	0.054	1.23	0.0889411	Weak positive	0.0889411	-0.191003	61	NA		NA	Female	NA		Lung; Right lower lobe (Carcinoma; Adenocarcinoma)	Adenocarcinoma	primary	0	fresh/frozen - NOS	Whole genome screening
	TCGA-05-4422-01	1780069	1	5	6	0.044	0.068	1.55	0.189056	Weak positive	0.189056	-0.437344	68	NA		NA	Male	NA		Lung (Carcinoma; Adenocarcinoma)	Adenocarcinoma	primary	0	fresh/frozen - NOS	Whole genome screening
	TCGA-44-2665-01	1780109	1	5	6	0.044	0.068	1.55	0.189056	Weak positive	0.189056	-0.437344	55	NA		NA	Female	NA		Lung (Carcinoma; Adenocarcinoma)	Adenocarcinoma	primary	0	fresh/frozen - NOS	Whole genome screening
	TCGA-44-3919-01	1780118	1	5	6	0.044	0.068	1.55	0.189056	Weak positive	0.189056	-0.437344	71	NA		NA	Female	NA		Lung (Carcinoma; Adenocarcinoma)	Adenocarcinoma	primary	0	fresh/frozen - NOS	Whole genome screening
	TCGA-49-4501-01	1780139	1	5	6	0.044	0.068	1.55	0.189056	Weak positive	0.189056	-0.437344	67	NA		NA	Female	NA		Lung (Carcinoma; Adenocarcinoma)	Adenocarcinoma	primary	0	fresh/frozen - NOS	Whole genome screening
	TCGA-69-7760-01	1914035	1	5	6	0.044	0.068	1.55	0.189056	Weak positive	0.189056	-0.437344	73	NA		NA	Male	NA		Lung; Right lower lobe (Carcinoma; Adenocarcinoma)	Adenocarcinoma	primary	0	fresh/frozen - NOS	Whole genome screening
	P3	1910869	1	6	7	0.044	0.081	1.84	0.265032	Strong positive positive	0.265032	-0.668877	53	Non smoker	Non smoker	Korean	Female	NA		Lung; Right lower lobe (Carcinoma; Adenocarcinoma)	Adenocarcinoma	primary	0	Not specified	Whole exome screening
	P1	1910867	1	7	8	0.044	0.095	2.16	0.334271	Strong positive positive	0.334271	-0.887506	44	Non smoker	Non smoker	Korean	Female	NA		Lung; Left lower lobe (Carcinoma; Adenocarcinoma)	Adenocarcinoma	primary	0	Not specified	Whole exome screening
	TCGA-44-2655-01	1780099	1	8	9	0.044	0.108	2.45	0.389971	Strong positive positive	0.389971	-1.09479	65	NA		NA	Female	NA		Lung (Carcinoma; Adenocarcinoma)	Adenocarcinoma	primary	0	fresh/frozen - NOS	Whole genome screening
	TCGA-73-7499-01	1914046	1	8	9	0.044	0.108	2.45	0.389971	Strong positive positive	0.389971	-1.09479	81	NA		NA	Female	NA		Lung (Carcinoma; Adenocarcinoma)	Adenocarcinoma	primary	0	fresh/frozen - NOS	Whole genome screening
	TCGA-J2-8194-01	1914119	1	8	9	0.044	0.108	2.45	0.389971	Strong positive positive	0.389971	-1.09479	69	NA		NA	Female	NA		Lung; Right lower lobe (Carcinoma; Adenocarcinoma)	Adenocarcinoma	primary	0	fresh/frozen - NOS	Whole genome screening
	TCGA-67-3770-01	1780199	1	9	10	0.044	0.122	2.77	0.442907	Strong positive positive	0.442907	-1.29203	70	NA		NA	Female	NA		Lung (Carcinoma; Adenocarcinoma)	Adenocarcinoma	primary	0	fresh/frozen - NOS	Whole genome screening
	TCGA-97-7941-01	1914112	1	9	10	0.044	0.122	2.77	0.442907	Strong positive positive	0.442907	-1.29203	72	NA		NA	Female	NA		Lung; Right upper lobe (Carcinoma; Adenocarcinoma)	Adenocarcinoma	primary	0	fresh/frozen - NOS	Whole genome screening
	TCGA-44-7659-01	1913981	1	10	11	0.044	0.135	3.07	0.486881	Strong positive positive	0.486881	-1.4803	70	NA		NA	Male	NA		Lung; Right upper lobe (Carcinoma; Adenocarcinoma)	Adenocarcinoma	primary	0	fresh/frozen - NOS	Whole genome screening
	TCGA-44-7671-01	1913987	1	13	14	0.044	0.176	4	0.60206	Strong positive positive	0.60206	-1.99984	64	NA		NA	Male	NA		Lung; Middle lobe (Carcinoma; Adenocarcinoma)	Adenocarcinoma	primary	0	fresh/frozen - NOS	Whole genome screening
	IGC-08-1153	2662326	1	17	18	0.044	0.23	5.23	0.718275	Strong positive positive	0.718275	-2.60999		NA		NA	Unknown	NA		Lung (Carcinoma; Adenocarcinoma)	Adenocarcinoma	primary	0	surgery fresh/frozen	Whole exome screening
	SCLC17_P_LU	2806492	1	22	23	0.044	0.297	6.75	0.829304	Strong positive positive	0.829304	-3.27668	67	Non smoker	Non smoker	African American	Female	NA		Lung (Carcinoma; Small cell carcinoma)	Small cell	primary	0	surgery - NOS	Whole exome screening
	134427	1759393	1	132	133	0.044	1.783	40.52	1.6077	Strong positive positive	1.6077	-10.7771		NA		NA	Unknown	NA		Lung (Carcinoma; Small cell carcinoma)	Small cell	primary	0	fresh/frozen - NOS	Whole exome screening
	LUAD-S01302	1765103	1	0	1	0.044	0	0				1	64	Smoker (heavy)	Smoker	European	Male	IB	1	Lung (Carcinoma; Adenocarcinoma)	Adenocarcinoma	primary	0	surgery - NOS	Whole exome screening
	LUAD-S01304	1765165	1	0	1	0.044	0	0				1	75	Smoker (heavy)	Smoker	European	Male	IIB	2	Lung (Carcinoma; Adenocarcinoma)	Adenocarcinoma	primary	0	surgery - NOS	Whole exome screening
	LUAD-B00523	1765237	1	0	1	0.044	0	0				1	68	Smoker (heavy)	Smoker	European	Male	IIIA	3	Lung (Carcinoma; Adenocarcinoma)	Adenocarcinoma	primary	0	surgery - NOS	Whole exome screening
	TCGA-49-4512-01	1780144	1	0	1	0.044	0	0				1	69	NA		NA	Female	NA		Lung (Carcinoma; Adenocarcinoma)	Adenocarcinoma	primary	0	fresh/frozen - NOS	Whole genome screening
	WG12T	2653279	1	0	1	0.044	0	0				1	57.35	Non-smoker	Non smoker	NA	Female	III	3	Lung (Carcinoma; Adenocarcinoma)	Adenocarcinoma	primary	0	Not specified	Whole genome screening
	WG14T	2653283	1	0	1	0.044	0	0				1	58.8	Smoker	Smoker	NA	Male	III	3	Lung (Carcinoma; Adenocarcinoma)	Adenocarcinoma	primary	0	Not specified	Whole genome screening
	EX05T	2653311	1	0	1	0.044	0	0				1	68.34	Smoker	Smoker	NA	Male	III	3	Lung (Carcinoma; Adenocarcinoma)	Adenocarcinoma	primary	0	Not specified	Whole exome screening
	RS09T	2653630	1	0	1	0.044	0	0				1	57.33	Non-smoker	Non smoker	NA	Female	IV	4	Lung (Carcinoma; Adenocarcinoma)	Adenocarcinoma	primary	0	Not specified	Whole exome screening
	RS38T	2653647	1	0	1	0.044	0	0				1	57.51	Non-smoker	Non smoker	NA	Male	II	2	Lung (Carcinoma; Adenocarcinoma)	Adenocarcinoma	primary	0	Not specified	Whole exome screening
	RS46T	2653652	1	0	1	0.044	0	0				1	68.44	Non-smoker	Non smoker	NA	Male	II	2	Lung (Carcinoma; Adenocarcinoma)	Adenocarcinoma	primary	0	Not specified	Whole exome screening
	TCGA-75-7030-01	1914050	1	0	1	0.044	0	0				1		NA		NA	Male	NA		Lung; Right lower lobe (Carcinoma; Adenocarcinoma)	Adenocarcinoma	primary	0	fresh/frozen - NOS	Whole genome screening
	p79-F1	2936830	1	1	2	0.044	0.014	0.32	-0.497325	Strong negative	0.497325	0.663645	49	Non-smoker	Non smoker	NA	Female	IV	4	Lung (Carcinoma; Adenocarcinoma)	Adenocarcinoma	Not specified		circulating tumour	Whole exome screening
	p81-BL	2936833	1	1	2	0.044	0.014	0.32	-0.497325	Strong negative	0.497325	0.663645	68	Non-smoker	Non smoker	NA	Female	IV	4	Lung (Carcinoma; Adenocarcinoma)	Adenocarcinoma	Not specified		circulating tumour	Whole exome screening
	p96-BL	2936849	1	1	2	0.044	0.014	0.32	-0.497325	Strong negative	0.497325	0.663645	64	Non-smoker	Non smoker	NA	Male	IV	4	Lung (Carcinoma; Adenocarcinoma)	Adenocarcinoma	Not specified		circulating tumour	Whole exome screening
	300_T	2194969	1	1	2	0.044	0.014	0.32	-0.497325	Strong negative	0.497325	0.663645		NA		NA	Unknown	NA		Lung (Carcinoma; Squamous cell carcinoma)	Squamous cell carcinoma	NA		Not specified	Whole exome screening
	p20-BL	2936782	1	1	2	0.044	0.014	0.32	-0.497325	Strong negative	0.497325	0.663645	48	Non-smoker	Non smoker	NA	Male	IV	4	Lung (Carcinoma; Squamous cell carcinoma)	Squamous cell carcinoma	Not specified		circulating tumour	Whole exome screening
	p95-BL	2936847	1	1	2	0.044	0.014	0.32	-0.497325	Strong negative	0.497325	0.663645	66	Smoker	Smoker	NA	Male	IV	4	Lung (Carcinoma; Squamous cell carcinoma)	Squamous cell carcinoma	Not specified		circulating tumour	Whole exome screening
	2307_T	2194922	1	2	3	0.044	0.027	0.61	-0.212089	Strong negative	0.212089	0.356122		NA		NA	Unknown	NA		Lung (Carcinoma; Squamous cell carcinoma)	Squamous cell carcinoma	NA		Not specified	Whole exome screening
	527LC	2637271	1	2	3	0.044	0.027	0.61	-0.212089	Strong negative	0.212089	0.356122	42	Non smoker	Non smoker	Chinese	Female	IIIA	3	Lung (Carcinoma; Squamous cell carcinoma)	Squamous cell carcinoma	Not specified		surgery fresh/frozen	Whole exome screening
	p12-F1	2936775	1	3	4	0.044	0.041	0.93	-0.0306688	No selection	0.0306688	0.0724995	68	Non-smoker	Non smoker	NA	Male	IIIC	3	Lung (Carcinoma; Squamous cell carcinoma)	Squamous cell carcinoma	Not specified		circulating tumour	Whole exome screening
	p06-F1	2936767	1	4	5	0.044	0.054	1.23	0.0889411	Weak positive	0.0889411	-0.191003	72	Non-smoker	Non smoker	NA	Female	IV	4	Lung (Carcinoma; Adenocarcinoma)	Adenocarcinoma	Not specified		circulating tumour	Whole exome screening
	48_T	2194966	1	4	5	0.044	0.054	1.23	0.0889411	Weak positive	0.0889411	-0.191003		NA		NA	Unknown	NA		Lung (Carcinoma; Squamous cell carcinoma)	Squamous cell carcinoma	NA		Not specified	Whole exome screening
	1829_T	2194911	1	5	6	0.044	0.068	1.55	0.189056	Weak positive	0.189056	-0.437344		NA		NA	Unknown	NA		Lung (Carcinoma; Squamous cell carcinoma)	Squamous cell carcinoma	NA		Not specified	Whole exome screening
	J17_T	2194993	1	5	6	0.044	0.068	1.55	0.189056	Weak positive	0.189056	-0.437344		NA		NA	Unknown	NA		Lung (Carcinoma; Squamous cell carcinoma)	Squamous cell carcinoma	NA		Not specified	Whole exome screening
	p25-BL	2936786	1	5	6	0.044	0.068	1.55	0.189056	Weak positive	0.189056	-0.437344	65	Smoker	Smoker	NA	Male	IV	4	Lung (Carcinoma; Squamous cell carcinoma)	Squamous cell carcinoma	Not specified		circulating tumour	Whole exome screening
	p57-F2	2936797	1	5	6	0.044	0.068	1.55	0.189056	Weak positive	0.189056	-0.437344	67	Non-smoker	Non smoker	NA	Male	IIIB	3	Lung (Carcinoma; Squamous cell carcinoma)	Squamous cell carcinoma	Not specified		circulating tumour	Whole exome screening
	p61-BL	2936801	1	6	7	0.044	0.081	1.84	0.265032	Strong positive positive	0.265032	-0.668877	52	Smoker	Smoker	NA	Male	IIIB	3	Lung (Carcinoma; Adenocarcinoma)	Adenocarcinoma	Not specified		circulating tumour	Whole exome screening
	CH-LA7	2211433	1	7	8	0.044	0.095	2.16	0.334271	Strong positive positive	0.334271	-0.887506	67	NA		NA	Female	1	1	Lung (Carcinoma; Adenocarcinoma)	Adenocarcinoma	Not specified		surgery fresh/frozen	Whole exome screening
	363_T	2194951	1	7	8	0.044	0.095	2.16	0.334271	Strong positive positive	0.334271	-0.887506		NA		NA	Unknown	NA		Lung (Carcinoma; Squamous cell carcinoma)	Squamous cell carcinoma	NA		Not specified	Whole exome screening
	p13-BL	2936776	1	7	8	0.044	0.095	2.16	0.334271	Strong positive positive	0.334271	-0.887506	53	Non-smoker	Non smoker	NA	Male	IV	4	Lung (Carcinoma; Squamous cell carcinoma)	Squamous cell carcinoma	Not specified		circulating tumour	Whole exome screening
	p05-BL	2936765	1	8	9	0.044	0.108	2.45	0.389971	Strong positive positive	0.389971	-1.09479	57	Smoker	Smoker	NA	Male	IV	4	Lung (Carcinoma; Adenocarcinoma)	Adenocarcinoma	Not specified		circulating tumour	Whole exome screening
	187_T	2194975	1	8	9	0.044	0.108	2.45	0.389971	Strong positive positive	0.389971	-1.09479		NA		NA	Unknown	NA		Lung (Carcinoma; Squamous cell carcinoma)	Squamous cell carcinoma	NA		Not specified	Whole exome screening
	p70-F1	2936815	1	9	10	0.044	0.122	2.77	0.442907	Strong positive positive	0.442907	-1.29203	67	Smoker	Smoker	NA	Male	IV	4	Lung (Carcinoma; Squamous cell carcinoma)	Squamous cell carcinoma	Not specified		circulating tumour	Whole exome screening
	TCGA-78-8648-01	2194748	1	13	14	0.044	0.176	4	0.60206	Strong positive positive	0.60206	-1.99984	58	NA		NA	Female	NA		Lung (Carcinoma; Adenocarcinoma)	Adenocarcinoma	NA		Not specified	Whole exome screening
	HCC193	2776296	1	125	126	0.044	1.688	38.36	1.58392	Strong positive positive	1.58392	-10.4507	71	NA		Caucasian	Female	NA		Lung (Carcinoma; Adenocarcinoma)	Adenocarcinoma	NA		Not specified	Whole exome screening
	2862151	2862151	1	136	137	0.044	1.837	41.75	1.62066	Strong positive positive	1.62066	-10.9595	79	NA		NA	Female	3A	3	Lung (Carcinoma; Small cell carcinoma)	Small cell	Not specified		surgery fresh/frozen	Whole exome screening
	H2073	2776259	1	209	210	0.044	2.823	64.16	1.80726	Strong positive positive	1.80726	-13.8805	47	NA		Caucasian	Female	NA		Lung (Carcinoma; Adenocarcinoma)	Adenocarcinoma	NA		Not specified	Whole exome screening
	HCC122	2776333	1	375	376	0.044	5.065	115.11	2.06113	Strong positive positive	2.06113	-18.9285	48	NA		Black	Male	NA		Lung (Carcinoma; Adenocarcinoma)	Adenocarcinoma	NA		Not specified	Whole exome screening
	H2087	2776261	1	418	419	0.044	5.646	128.32	2.10829	Strong positive positive	2.10829	-20.0309	69	NA		Caucasian	Male	NA		Lung (Carcinoma; Adenocarcinoma)	Adenocarcinoma	NA		Not specified	Whole exome screening
	TCGA-86-A4P8-01	2194753	1	0	1	0.044	0	0				1	59	NA		NA	Female	NA		Lung (Carcinoma; Adenocarcinoma)	Adenocarcinoma	NA		Not specified	Whole exome screening
	p44-F1	2936790	1	0	1	0.044	0	0				1	60	Non-smoker	Non smoker	NA	Female	IV	4	Lung (Carcinoma; Adenocarcinoma)	Adenocarcinoma	Not specified		circulating tumour	Whole exome screening
	344717	2144501	1	0	1	0.044	0	0				1	59	Smoker	Smoker	NA	Male	IIA	2	Lung (Carcinoma; Squamous cell carcinoma)	Squamous cell carcinoma	NA		Not specified	Whole exome screening
	1942_T	2194905	1	0	1	0.044	0	0				1		NA		NA	Unknown	NA		Lung (Carcinoma; Squamous cell carcinoma)	Squamous cell carcinoma	NA		Not specified	Whole exome screening
	871_T	2194912	1	0	1	0.044	0	0				1		NA		NA	Unknown	NA		Lung (Carcinoma; Squamous cell carcinoma)	Squamous cell carcinoma	NA		Not specified	Whole exome screening
	416LC	2637257	1	0	1	0.044	0	0				1	56	Non smoker	Non smoker	Chinese	Female	IIIA	3	Lung (Carcinoma; Squamous cell carcinoma)	Squamous cell carcinoma	Not specified		surgery fresh/frozen	Whole exome screening
	WG01M	2653258	0	0	0	0	0						76.79	Smoker	Smoker	NA	Male	NA		Lung (Carcinoma; Adenocarcinoma)	Adenocarcinoma	Metastases	1	Not specified	Whole exome screening
	WG02M	2653260	0	0	0	0	0						77.58	Non-smoker	Non smoker	NA	Male	NA		Lung (Carcinoma; Adenocarcinoma)	Adenocarcinoma	Metastases	1	Not specified	Whole exome screening
	WG03M	2653262	0	0	0	0	0						55.8	Non-smoker	Non smoker	NA	Male	NA		Lung (Carcinoma; Adenocarcinoma)	Adenocarcinoma	Metastases	1	Not specified	Whole exome screening
	WG05M	2653266	0	2	2	0	0.027					-1.41421	58.29	Non-smoker	Non smoker	NA	Male	NA		Lung (Carcinoma; Adenocarcinoma)	Adenocarcinoma	Metastases	1	Not specified	Whole exome screening
	WG06M	2653268	0	2	2	0	0.027					-1.41421	47.85	NA		NA	Female	NA		Lung (Carcinoma; Adenocarcinoma)	Adenocarcinoma	Metastases	1	Not specified	Whole exome screening
	WG07M	2653270	0	0	0	0	0						55.03	Smoker	Smoker	NA	Female	NA		Lung (Carcinoma; Adenocarcinoma)	Adenocarcinoma	Metastases	1	Not specified	Whole exome screening
	WG08M	2653272	0	7	7	0	0.095					-2.64575	62.56	Smoker	Smoker	NA	Male	NA		Lung (Carcinoma; Adenocarcinoma)	Adenocarcinoma	Metastases	1	Not specified	Whole exome screening
	WG10M	2653276	0	0	0	0	0						65.45	Non-smoker	Non smoker	NA	Male	NA		Lung (Carcinoma; Adenocarcinoma)	Adenocarcinoma	Metastases	1	Not specified	Whole exome screening
	WG11M	2653278	0	0	0	0	0						68.21	Non-smoker	Non smoker	NA	Female	NA		Lung (Carcinoma; Adenocarcinoma)	Adenocarcinoma	Metastases	1	Not specified	Whole exome screening
	WG12M	2653280	0	0	0	0	0						57.35	Non-smoker	Non smoker	NA	Female	NA		Lung (Carcinoma; Adenocarcinoma)	Adenocarcinoma	Metastases	1	Not specified	Whole genome screening
	WG13M	2653282	0	0	0	0	0						70.21	Non-smoker	Non smoker	NA	Female	NA		Lung (Carcinoma; Adenocarcinoma)	Adenocarcinoma	Metastases	1	Not specified	Whole genome screening
	WG15M	2653286	0	0	0	0	0						55.92	Non-smoker	Non smoker	NA	Female	NA		Lung (Carcinoma; Adenocarcinoma)	Adenocarcinoma	Metastases	1	Not specified	Whole genome screening
	WG18M	2653292	0	0	0	0	0						64.75	Non-smoker	Non smoker	NA	Female	NA		Lung (Carcinoma; Adenocarcinoma)	Adenocarcinoma	Metastases	1	Not specified	Whole genome screening
	WG21M	2653298	0	0	0	0	0						40.99	Non-smoker	Non smoker	NA	Female	NA		Lung (Carcinoma; Adenocarcinoma)	Adenocarcinoma	Metastases	1	Not specified	Whole genome screening
	WG22M	2653300	0	0	0	0	0						33.7	Non-smoker	Non smoker	NA	Female	NA		Lung (Carcinoma; Adenocarcinoma)	Adenocarcinoma	Metastases	1	Not specified	Whole genome screening
	WG24M	2653304	0	2	2	0	0.027					-1.41421	66.72	Smoker	Smoker	NA	Male	NA		Lung (Carcinoma; Adenocarcinoma)	Adenocarcinoma	Metastases	1	Not specified	Whole genome screening
	EX05M	2653312	0	2	2	0	0.027					-1.41421	68.34	Smoker	Smoker	NA	Male	NA		Lung (Carcinoma; Adenocarcinoma)	Adenocarcinoma	Metastases	1	Not specified	Whole exome screening
	PM01M	2653316	0	1	1	0	0.014					-1	48.07	Smoker	Smoker	NA	Female	NA		Lung (Carcinoma; Adenocarcinoma)	Adenocarcinoma	Metastases	1	Not specified	Whole exome screening
	PM02M	2653318	0	5	5	0	0.068					-2.23607	75.8	Non-smoker	Non smoker	NA	Male	NA		Lung (Carcinoma; Adenocarcinoma)	Adenocarcinoma	Metastases	1	Not specified	Whole exome screening
	SCLC11_R_1316877	2806482	0	1	1	0	0.014					-1	55	Tobacco exposure		Caucasian	Female	NA		Lung (Carcinoma; Small cell carcinoma)	Small cell	Metastases	1	surgery - NOS	Whole exome screening
	SCLC18_R_AG_1316918	2806495	0	4	4	0	0.054					-2	59	Tobacco exposure		Caucasian	Male	NA		Lung (Carcinoma; Small cell carcinoma)	Small cell	Metastases	1	surgery - NOS	Whole exome screening
	SCLC18_R_AG_1316919	2806496	0	4	4	0	0.054					-2	59	Tobacco exposure		Caucasian	Male	NA		Lung (Carcinoma; Small cell carcinoma)	Small cell	Metastases	1	surgery - NOS	Whole exome screening
	SCLC18_R_AG_1316920	2806497	0	10	10	0	0.135					-3.16228	59	Tobacco exposure		Caucasian	Male	NA		Lung (Carcinoma; Small cell carcinoma)	Small cell	Metastases	1	surgery - NOS	Whole exome screening
	LUAD-S01356	1765097	0	2	2	0	0.027					-1.41421	80	Smoker (heavy)	Smoker	European	Male	IB	1	Lung (Carcinoma; Adenocarcinoma)	Adenocarcinoma	primary	0	surgery - NOS	Whole exome screening
	LUAD-S01346	1765098	0	2	2	0	0.027					-1.41421	69	Smoker (heavy)	Smoker	European	Male	IIB	2	Lung (Carcinoma; Adenocarcinoma)	Adenocarcinoma	primary	0	surgery - NOS	Whole exome screening
	LUAD-S01320	1765126	0	2	2	0	0.027					-1.41421	62	Non smoker	Non smoker	European	Female	IB	1	Lung (Carcinoma; Adenocarcinoma)	Adenocarcinoma	primary	0	surgery - NOS	Whole exome screening
	LUAD-B01102	1765128	0	2	2	0	0.027					-1.41421	61	Non smoker	Non smoker	European	Male	IIIA	3	Lung (Carcinoma; Adenocarcinoma)	Adenocarcinoma	primary	0	surgery - NOS	Whole exome screening
	LUAD-B01169	1765186	0	2	2	0	0.027					-1.41421	60	NA		European	Male	IIA	2	Lung (Carcinoma; Adenocarcinoma)	Adenocarcinoma	primary	0	surgery - NOS	Whole exome screening
	LUAD-LC15C	1765225	0	2	2	0	0.027					-1.41421	43	Current smoker	Smoker	Asian	Male	IA	1	Lung (Carcinoma; Adenocarcinoma)	Adenocarcinoma	primary	0	surgery - NOS	Whole exome screening
	LUAD-D01603	1765254	0	1	1	0	0.014					-1	52	NA		European	Male	IV	4	Lung (Carcinoma; Adenocarcinoma)	Adenocarcinoma	primary	0	surgery - NOS	Whole exome screening
	LUAD-B01811	1765257	0	2	2	0	0.027					-1.41421	60	NA		European	Male	IIA	2	Lung (Carcinoma; Adenocarcinoma)	Adenocarcinoma	primary	0	surgery - NOS	Whole exome screening
	LUAD-S01315	1765261	0	1	1	0	0.014					-1	77	Current smoker	Smoker	European	Male	IB	1	Lung (Carcinoma; Adenocarcinoma)	Adenocarcinoma	primary	0	surgery - NOS	Whole exome screening
	TCGA-35-3615-01	1780085	0	3	3	0	0.041					-1.73205	57	NA		NA	Male	NA		Lung (Carcinoma; Adenocarcinoma)	Adenocarcinoma	primary	0	fresh/frozen - NOS	Whole genome screening
	TCGA-50-5055-01	1780155	0	2	2	0	0.027					-1.41421	79	NA		NA	Female	NA		Lung (Carcinoma; Adenocarcinoma)	Adenocarcinoma	primary	0	fresh/frozen - NOS	Whole genome screening
	TCGA-50-5932-01	1780160	0	3	3	0	0.041					-1.73205	75	NA		NA	Male	NA		Lung (Carcinoma; Adenocarcinoma)	Adenocarcinoma	primary	0	fresh/frozen - NOS	Whole genome screening
	TCGA-50-6597-01	1780174	0	1	1	0	0.014					-1	79	NA		NA	Female	NA		Lung (Carcinoma; Adenocarcinoma)	Adenocarcinoma	primary	0	fresh/frozen - NOS	Whole genome screening
	TCGA-55-6543-01	1780183	0	4	4	0	0.054					-2	60	NA		NA	Female	NA		Lung (Carcinoma; Adenocarcinoma)	Adenocarcinoma	primary	0	fresh/frozen - NOS	Whole genome screening
	TCGA-64-1680-01	1780191	0	2	2	0	0.027					-1.41421	63	NA		NA	Male	NA		Lung (Carcinoma; Adenocarcinoma)	Adenocarcinoma	primary	0	fresh/frozen - NOS	Whole genome screening
	TCGA-67-3773-01	1780204	0	10	10	0	0.135					-3.16228	84	NA		NA	Female	NA		Lung (Carcinoma; Adenocarcinoma)	Adenocarcinoma	primary	0	fresh/frozen - NOS	Whole genome screening
	TCGA-67-6215-01	1780208	0	4	4	0	0.054					-2	52	NA		NA	Female	NA		Lung (Carcinoma; Adenocarcinoma)	Adenocarcinoma	primary	0	fresh/frozen - NOS	Whole genome screening
	TCGA-75-5147-01	1780225	0	2	2	0	0.027					-1.41421		NA		NA	Female	NA		Lung (Carcinoma; Adenocarcinoma)	Adenocarcinoma	primary	0	fresh/frozen - NOS	Whole genome screening
	TCGA-75-6212-01	1780231	0	3	3	0	0.041					-1.73205		NA		NA	Female	NA		Lung (Carcinoma; Adenocarcinoma)	Adenocarcinoma	primary	0	fresh/frozen - NOS	Whole genome screening
	LC_C1	1863682	0	24	24	0	0.324					-4.89898	54	Smoker	Smoker	NA	Male	1A	1	Lung (Carcinoma; Adenocarcinoma)	Adenocarcinoma	primary	0	surgery fresh/frozen	Whole exome screening
	LC_C2	1863683	0	8	8	0	0.108					-2.82843	51	Smoker	Smoker	NA	Male	2B	2	Lung (Carcinoma; Adenocarcinoma)	Adenocarcinoma	primary	0	surgery fresh/frozen	Whole exome screening
	LC_C3	1863684	0	5	5	0	0.068					-2.23607	65	Non smoker	Non smoker	NA	Female	1A	1	Lung (Carcinoma; Adenocarcinoma)	Adenocarcinoma	primary	0	surgery fresh/frozen	Whole exome screening
	LC_C4	1863685	0	121	121	0	1.634					-11	52	Non smoker	Non smoker	NA	Male	3B	3	Lung (Carcinoma; Adenocarcinoma)	Adenocarcinoma	primary	0	surgery fresh/frozen	Whole genome screening
	LC_C5	1863686	0	23	23	0	0.311					-4.79583	68	Smoker	Smoker	NA	Male	3A	3	Lung (Carcinoma; Adenocarcinoma)	Adenocarcinoma	primary	0	surgery fresh/frozen	Whole exome screening
	LC_C7	1863688	0	14	14	0	0.189					-3.74166	81	Smoker	Smoker	NA	Male	1A	1	Lung (Carcinoma; Adenocarcinoma)	Adenocarcinoma	primary	0	surgery fresh/frozen	Whole exome screening
	LC_C8	1863689	0	160	160	0	2.161					-12.6491	85	NA		NA	Male	1B	1	Lung (Carcinoma; Adenocarcinoma)	Adenocarcinoma	primary	0	surgery fresh/frozen	Whole genome screening
	LC_C9	1863690	0	306	306	0	4.133					-17.4929	71	Smoker	Smoker	NA	Male	1B	1	Lung (Carcinoma; Adenocarcinoma)	Adenocarcinoma	primary	0	surgery fresh/frozen	Whole exome screening
	LC_C10	1863691	0	8	8	0	0.108					-2.82843	58	NA		NA	Female	2A	2	Lung (Carcinoma; Adenocarcinoma)	Adenocarcinoma	primary	0	surgery fresh/frozen	Whole exome screening
	LC_C11	1863692	0	10	10	0	0.135					-3.16228	63	Smoker	Smoker	NA	Female	1A	1	Lung (Carcinoma; Adenocarcinoma)	Adenocarcinoma	primary	0	surgery fresh/frozen	Whole exome screening
	LC_C12	1863693	0	5	5	0	0.068					-2.23607	66	Non smoker	Non smoker	NA	Male	1B	1	Lung (Carcinoma; Adenocarcinoma)	Adenocarcinoma	primary	0	surgery fresh/frozen	Whole exome screening
	LC_C13	1863694	0	138	138	0	1.864					-11.7474	72	Non smoker	Non smoker	NA	Male	2B	2	Lung (Carcinoma; Adenocarcinoma)	Adenocarcinoma	primary	0	surgery fresh/frozen	Whole genome screening
	LC_C14	1863695	0	16	16	0	0.216					-4	50	Non smoker	Non smoker	NA	Female	3A	3	Lung (Carcinoma; Adenocarcinoma)	Adenocarcinoma	primary	0	surgery fresh/frozen	Whole exome screening
	LC_C15	1863696	0	139	139	0	1.877					-11.7898	60	Non smoker	Non smoker	NA	Male	1B	1	Lung (Carcinoma; Adenocarcinoma)	Adenocarcinoma	primary	0	surgery fresh/frozen	Whole genome screening
	LC_C16	1863697	0	11	11	0	0.149					-3.31663	54	Non smoker	Non smoker	NA	Female	1A	1	Lung (Carcinoma; Adenocarcinoma)	Adenocarcinoma	primary	0	surgery fresh/frozen	Whole exome screening
	LC_C17	1863698	0	9	9	0	0.122					-3	64	Non smoker	Non smoker	NA	Female	1A	1	Lung (Carcinoma; Adenocarcinoma)	Adenocarcinoma	primary	0	surgery fresh/frozen	Whole exome screening
	LC_C18	1863699	0	73	73	0	0.986					-8.54401	68	Non smoker	Non smoker	NA	Female	1B	1	Lung (Carcinoma; Adenocarcinoma)	Adenocarcinoma	primary	0	surgery fresh/frozen	Whole exome screening
	LC_C19	1863700	0	13	13	0	0.176					-3.60555	40	Non smoker	Non smoker	NA	Female	4	4	Lung (Carcinoma; Adenocarcinoma)	Adenocarcinoma	primary	0	surgery fresh/frozen	Whole exome screening
	LC_C20	1863701	0	25	25	0	0.338					-5	65	Smoker	Smoker	NA	Male	1A	1	Lung (Carcinoma; Adenocarcinoma)	Adenocarcinoma	primary	0	surgery fresh/frozen	Whole exome screening
	LC_C21	1863702	0	233	233	0	3.147					-15.2644	42	Non smoker	Non smoker	NA	Male	1B	1	Lung (Carcinoma; Adenocarcinoma)	Adenocarcinoma	primary	0	surgery fresh/frozen	Whole exome screening
	LC_C22	1863703	0	16	16	0	0.216					-4	73	NA		NA	Male	1A	1	Lung (Carcinoma; Adenocarcinoma)	Adenocarcinoma	primary	0	surgery fresh/frozen	Whole exome screening
	LC_C23	1863704	0	127	127	0	1.715					-11.2694	66	Non smoker	Non smoker	NA	Male	3A	3	Lung (Carcinoma; Adenocarcinoma)	Adenocarcinoma	primary	0	surgery fresh/frozen	Whole genome screening
	LC_C24	1863705	0	22	22	0	0.297					-4.69042	66	Smoker	Smoker	NA	Female	1A	1	Lung (Carcinoma; Adenocarcinoma)	Adenocarcinoma	primary	0	surgery fresh/frozen	Whole exome screening
	LC_C25	1863706	0	30	30	0	0.405					-5.47723	66	Non smoker	Non smoker	NA	Male	1A	1	Lung (Carcinoma; Adenocarcinoma)	Adenocarcinoma	primary	0	surgery fresh/frozen	Whole exome screening
	LC_C26	1863707	0	121	121	0	1.634					-11	61	NA		NA	Male	1A	1	Lung (Carcinoma; Adenocarcinoma)	Adenocarcinoma	primary	0	surgery fresh/frozen	Whole genome screening
	LC_C27	1863708	0	123	123	0	1.661					-11.0905	51	Smoker	Smoker	NA	Female	1A	1	Lung (Carcinoma; Adenocarcinoma)	Adenocarcinoma	primary	0	surgery fresh/frozen	Whole genome screening
	LC_C28	1863709	0	38	38	0	0.513					-6.16442	59	Non smoker	Non smoker	NA	Female	NA		Lung (Carcinoma; Adenocarcinoma)	Adenocarcinoma	primary	0	surgery fresh/frozen	Whole exome screening
	LC_C29	1863710	0	18	18	0	0.243					-4.24264	60	Non smoker	Non smoker	NA	Female	4	4	Lung (Carcinoma; Adenocarcinoma)	Adenocarcinoma	primary	0	surgery fresh/frozen	Whole exome screening
	LC_C30	1863711	0	17	17	0	0.23					-4.12311	38	NA		NA	Female	1A	1	Lung (Carcinoma; Adenocarcinoma)	Adenocarcinoma	primary	0	surgery fresh/frozen	Whole exome screening
	LC_C31	1863712	0	3	3	0	0.041					-1.73205	61	Non smoker	Non smoker	NA	Female	1A	1	Lung (Carcinoma; Adenocarcinoma)	Adenocarcinoma	primary	0	surgery fresh/frozen	Whole exome screening
	LC_C32	1863713	0	144	144	0	1.945					-12	58	Non smoker	Non smoker	NA	Male	1A	1	Lung (Carcinoma; Adenocarcinoma)	Adenocarcinoma	primary	0	surgery fresh/frozen	Whole genome screening
	LC_C33	1863714	0	26	26	0	0.351					-5.09902	62	Smoker	Smoker	NA	Male	NA		Lung (Carcinoma; Adenocarcinoma)	Adenocarcinoma	primary	0	surgery fresh/frozen	Whole exome screening
	LC_C34	1863715	0	44	44	0	0.594					-6.63325	73	Non smoker	Non smoker	NA	Male	1B	1	Lung (Carcinoma; Adenocarcinoma)	Adenocarcinoma	primary	0	surgery fresh/frozen	Whole exome screening
	LC_C35	1863716	0	17	17	0	0.23					-4.12311	60	Non smoker	Non smoker	NA	Male	2A	2	Lung (Carcinoma; Adenocarcinoma)	Adenocarcinoma	primary	0	surgery fresh/frozen	Whole exome screening
	LC_C36	1863717	0	12	12	0	0.162					-3.4641	56	Non smoker	Non smoker	NA	Female	1A	1	Lung (Carcinoma; Adenocarcinoma)	Adenocarcinoma	primary	0	surgery fresh/frozen	Whole exome screening
	LC_S6	1863718	0	14	14	0	0.189					-3.74166	58	Non smoker	Non smoker	NA	Male	1A	1	Lung (Carcinoma; Adenocarcinoma)	Adenocarcinoma	primary	0	surgery fresh/frozen	Whole exome screening
	LC_S8	1863719	0	11	11	0	0.149					-3.31663	71	Non smoker	Non smoker	NA	Female	1A	1	Lung (Carcinoma; Adenocarcinoma)	Adenocarcinoma	primary	0	surgery fresh/frozen	Whole genome screening
	LC_S9	1863720	0	17	17	0	0.23					-4.12311	69	Non smoker	Non smoker	NA	Male	2B	2	Lung (Carcinoma; Adenocarcinoma)	Adenocarcinoma	primary	0	surgery fresh/frozen	Whole exome screening
	LC_S10	1863721	0	8	8	0	0.108					-2.82843	69	Non smoker	Non smoker	NA	Male	4	4	Lung (Carcinoma; Adenocarcinoma)	Adenocarcinoma	primary	0	surgery fresh/frozen	Whole exome screening
	LC_S11	1863722	0	240	240	0	3.242					-15.492	65	NA		NA	Male	1B	1	Lung (Carcinoma; Adenocarcinoma)	Adenocarcinoma	primary	0	surgery fresh/frozen	Whole exome screening
	LC_S12	1863723	0	121	121	0	1.634					-11	61	Smoker	Smoker	NA	Male	3A	3	Lung (Carcinoma; Adenocarcinoma)	Adenocarcinoma	primary	0	surgery fresh/frozen	Whole genome screening
	LC_S13	1863724	0	9	9	0	0.122					-3	62	Non smoker	Non smoker	NA	Male	1B	1	Lung (Carcinoma; Adenocarcinoma)	Adenocarcinoma	primary	0	surgery fresh/frozen	Whole exome screening
	LC_S14	1863725	0	23	23	0	0.311					-4.79583	79	NA		NA	Male	1B	1	Lung (Carcinoma; Adenocarcinoma)	Adenocarcinoma	primary	0	surgery fresh/frozen	Whole exome screening
	LC_S15	1863726	0	143	143	0	1.931					-11.9583	73	Smoker	Smoker	NA	Male	1B	1	Lung (Carcinoma; Adenocarcinoma)	Adenocarcinoma	primary	0	surgery fresh/frozen	Whole exome screening
	LC_S16	1863727	0	10	10	0	0.135					-3.16228	67	Smoker	Smoker	NA	Female	1A	1	Lung (Carcinoma; Adenocarcinoma)	Adenocarcinoma	primary	0	surgery fresh/frozen	Whole exome screening
	LC_S17	1863728	0	50	50	0	0.675					-7.07107	73	Non smoker	Non smoker	NA	Male	1A	1	Lung (Carcinoma; Adenocarcinoma)	Adenocarcinoma	primary	0	surgery fresh/frozen	Whole exome screening
	LC_S18	1863729	0	55	55	0	0.743					-7.4162	76	NA		NA	Male	3A	3	Lung (Carcinoma; Adenocarcinoma)	Adenocarcinoma	primary	0	surgery fresh/frozen	Whole exome screening
	LC_S19	1863730	0	141	141	0	1.904					-11.8744	62	Non smoker	Non smoker	NA	Male	1A	1	Lung (Carcinoma; Adenocarcinoma)	Adenocarcinoma	primary	0	surgery fresh/frozen	Whole exome screening
	LC_S20	1863731	0	31	31	0	0.419					-5.56777	58	Non smoker	Non smoker	NA	Male	1B	1	Lung (Carcinoma; Adenocarcinoma)	Adenocarcinoma	primary	0	surgery fresh/frozen	Whole exome screening
	LC_S21	1863732	0	23	23	0	0.311					-4.79583	52	Non smoker	Non smoker	NA	Male	1A	1	Lung (Carcinoma; Adenocarcinoma)	Adenocarcinoma	primary	0	surgery fresh/frozen	Whole exome screening
	LC_S22	1863733	0	1	1	0	0.014					-1	67	Non smoker	Non smoker	NA	Female	1B	1	Lung (Carcinoma; Adenocarcinoma)	Adenocarcinoma	primary	0	surgery fresh/frozen	Whole exome screening
	LC_S23	1863734	0	13	13	0	0.176					-3.60555	62	Smoker	Smoker	NA	Female	1B	1	Lung (Carcinoma; Adenocarcinoma)	Adenocarcinoma	primary	0	surgery fresh/frozen	Whole exome screening
	LC_S24	1863735	0	12	12	0	0.162					-3.4641	70	Non smoker	Non smoker	NA	Female	2A	2	Lung (Carcinoma; Adenocarcinoma)	Adenocarcinoma	primary	0	surgery fresh/frozen	Whole exome screening
	LC_S25	1863736	0	128	128	0	1.729					-11.3137	78	Non smoker	Non smoker	NA	Male	3A	3	Lung (Carcinoma; Adenocarcinoma)	Adenocarcinoma	primary	0	surgery fresh/frozen	Whole exome screening
	LC_S26	1863737	0	4	4	0	0.054					-2	70	Non smoker	Non smoker	NA	Female	1B	1	Lung (Carcinoma; Adenocarcinoma)	Adenocarcinoma	primary	0	surgery fresh/frozen	Whole exome screening
	LC_S27	1863738	0	12	12	0	0.162					-3.4641	65	Non smoker	Non smoker	NA	Male	1A	1	Lung (Carcinoma; Adenocarcinoma)	Adenocarcinoma	primary	0	surgery fresh/frozen	Whole exome screening
	LC_S28	1863739	0	60	60	0	0.81					-7.74597	63	Non smoker	Non smoker	NA	Male	1B	1	Lung (Carcinoma; Adenocarcinoma)	Adenocarcinoma	primary	0	surgery fresh/frozen	Whole exome screening
	LC_S29	1863740	0	71	71	0	0.959					-8.42615	59	Non smoker	Non smoker	NA	Male	3A	3	Lung (Carcinoma; Adenocarcinoma)	Adenocarcinoma	primary	0	surgery fresh/frozen	Whole exome screening
	LC_S30	1863741	0	7	7	0	0.095					-2.64575	66	Non smoker	Non smoker	NA	Female	1B	1	Lung (Carcinoma; Adenocarcinoma)	Adenocarcinoma	primary	0	surgery fresh/frozen	Whole exome screening
	LC_S31	1863742	0	18	18	0	0.243					-4.24264	56	Smoker	Smoker	NA	Male	2B	2	Lung (Carcinoma; Adenocarcinoma)	Adenocarcinoma	primary	0	surgery fresh/frozen	Whole exome screening
	LC_S32	1863743	0	23	23	0	0.311					-4.79583	64	Non smoker	Non smoker	NA	Male	1A	1	Lung (Carcinoma; Adenocarcinoma)	Adenocarcinoma	primary	0	surgery fresh/frozen	Whole exome screening
	LC_S33	1863744	0	5	5	0	0.068					-2.23607	66	Non smoker	Non smoker	NA	Female	1A	1	Lung (Carcinoma; Adenocarcinoma)	Adenocarcinoma	primary	0	surgery fresh/frozen	Whole exome screening
	LC_S34	1863745	0	13	13	0	0.176					-3.60555	45	Non smoker	Non smoker	NA	Female	1B	1	Lung (Carcinoma; Adenocarcinoma)	Adenocarcinoma	primary	0	surgery fresh/frozen	Whole exome screening
	LC_S35	1863746	0	27	27	0	0.365					-5.19615	82	Non smoker	Non smoker	NA	Male	4	4	Lung (Carcinoma; Adenocarcinoma)	Adenocarcinoma	primary	0	surgery fresh/frozen	Whole exome screening
	LC_S36	1863747	0	3	3	0	0.041					-1.73205	74	Non smoker	Non smoker	NA	Female	1B	1	Lung (Carcinoma; Adenocarcinoma)	Adenocarcinoma	primary	0	surgery fresh/frozen	Whole exome screening
	LC_S37	1863748	0	8	8	0	0.108					-2.82843	69	Non smoker	Non smoker	NA	Male	2B	2	Lung (Carcinoma; Adenocarcinoma)	Adenocarcinoma	primary	0	surgery fresh/frozen	Whole exome screening
	LC_S38	1863749	0	47	47	0	0.635					-6.85566	65	Non smoker	Non smoker	NA	Male	3A	3	Lung (Carcinoma; Adenocarcinoma)	Adenocarcinoma	primary	0	surgery fresh/frozen	Whole exome screening
	LC_S39	1863750	0	20	20	0	0.27					-4.47214	58	Smoker	Smoker	NA	Male	2B	2	Lung (Carcinoma; Adenocarcinoma)	Adenocarcinoma	primary	0	surgery fresh/frozen	Whole exome screening
	LC_S40	1863751	0	13	13	0	0.176					-3.60555	47	Non smoker	Non smoker	NA	Male	2B	2	Lung (Carcinoma; Adenocarcinoma)	Adenocarcinoma	primary	0	surgery fresh/frozen	Whole exome screening
	LC_S41	1863752	0	13	13	0	0.176					-3.60555	55	Non smoker	Non smoker	NA	Female	3A	3	Lung (Carcinoma; Adenocarcinoma)	Adenocarcinoma	primary	0	surgery fresh/frozen	Whole exome screening
	LC_S42	1863753	0	15	15	0	0.203					-3.87298	62	Non smoker	Non smoker	NA	Female	3B	3	Lung (Carcinoma; Adenocarcinoma)	Adenocarcinoma	primary	0	surgery fresh/frozen	Whole exome screening
	LC_S43	1863754	0	16	16	0	0.216					-4	68	Non smoker	Non smoker	NA	Female	1B	1	Lung (Carcinoma; Adenocarcinoma)	Adenocarcinoma	primary	0	surgery fresh/frozen	Whole exome screening
	LC_S44	1863755	0	11	11	0	0.149					-3.31663	75	Non smoker	Non smoker	NA	Female	1A	1	Lung (Carcinoma; Adenocarcinoma)	Adenocarcinoma	primary	0	surgery fresh/frozen	Whole exome screening
	LC_S45	1863756	0	55	55	0	0.743					-7.4162	72	Non smoker	Non smoker	NA	Male	1A	1	Lung (Carcinoma; Adenocarcinoma)	Adenocarcinoma	primary	0	surgery fresh/frozen	Whole exome screening
	LC_S46	1863757	0	59	59	0	0.797					-7.68115	66	Smoker	Smoker	NA	Male	1B	1	Lung (Carcinoma; Adenocarcinoma)	Adenocarcinoma	primary	0	surgery fresh/frozen	Whole exome screening
	LC_S47	1863758	0	7	7	0	0.095					-2.64575	75	Smoker	Smoker	NA	Female	3B	3	Lung (Carcinoma; Adenocarcinoma)	Adenocarcinoma	primary	0	surgery fresh/frozen	Whole exome screening
	LC_S48	1863759	0	31	31	0	0.419					-5.56777	48	Smoker	Smoker	NA	Female	1B	1	Lung (Carcinoma; Adenocarcinoma)	Adenocarcinoma	primary	0	surgery fresh/frozen	Whole exome screening
	LC_S49	1863760	0	27	27	0	0.365					-5.19615	66	Non smoker	Non smoker	NA	Female	1A	1	Lung (Carcinoma; Adenocarcinoma)	Adenocarcinoma	primary	0	surgery fresh/frozen	Whole exome screening
	LC_S1	1863761	0	1	1	0	0.014					-1	76	Non smoker	Non smoker	NA	Male	2A	2	Lung (Carcinoma; Adenocarcinoma)	Adenocarcinoma	primary	0	surgery fresh/frozen	Whole exome screening
	LC_S2	1863762	0	9	9	0	0.122					-3	62	Non smoker	Non smoker	NA	Male	3A	3	Lung (Carcinoma; Adenocarcinoma)	Adenocarcinoma	primary	0	surgery fresh/frozen	Whole exome screening
	LC_S3	1863763	0	115	115	0	1.553					-10.7238	54	Non smoker	Non smoker	NA	Male	1A	1	Lung (Carcinoma; Adenocarcinoma)	Adenocarcinoma	primary	0	surgery fresh/frozen	Whole exome screening
	LC_S4	1863764	0	21	21	0	0.284					-4.58258	68	Smoker	Smoker	NA	Male	1A	1	Lung (Carcinoma; Adenocarcinoma)	Adenocarcinoma	primary	0	surgery fresh/frozen	Whole exome screening
	LC_S5	1863765	0	9	9	0	0.122					-3	79	Non smoker	Non smoker	NA	Male	1B	1	Lung (Carcinoma; Adenocarcinoma)	Adenocarcinoma	primary	0	surgery fresh/frozen	Whole exome screening
	LC_S50	1863766	0	9	9	0	0.122					-3	64	Non smoker	Non smoker	NA	Female	1B	1	Lung (Carcinoma; Adenocarcinoma)	Adenocarcinoma	primary	0	surgery fresh/frozen	Whole exome screening
	LC_S51	1863767	0	78	78	0	1.054					-8.83177	64	NA		NA	Male	2A	2	Lung (Carcinoma; Adenocarcinoma)	Adenocarcinoma	primary	0	surgery fresh/frozen	Whole exome screening
	LC_S52	1863768	0	6	6	0	0.081					-2.44949	82	Non smoker	Non smoker	NA	Female	1A	1	Lung (Carcinoma; Adenocarcinoma)	Adenocarcinoma	primary	0	surgery fresh/frozen	Whole exome screening
	EKVX	1998440	0	126	126	0	1.702					-11.225		NA		NA	Unknown	NA		Lung (Carcinoma; Adenocarcinoma)	Adenocarcinoma	primary	0	cell-line	Whole exome screening
	HOP-62	1998445	0	144	144	0	1.945					-12		NA		NA	Unknown	NA		Lung (Carcinoma; Adenocarcinoma)	Adenocarcinoma	primary	0	cell-line	Whole exome screening
	Lu-597	2478816	0	3	3	0	0.041					-1.73205	48	Non smoker	Non smoker	Caucasian	Unknown	IIIA	3	Lung (Carcinoma; Adenocarcinoma)	Adenocarcinoma	primary	0	Not specified	Whole exome screening
	Lu-2375	2478817	0	3	3	0	0.041					-1.73205	36	Non smoker	Non smoker	Caucasian	Unknown	IIA	2	Lung (Carcinoma; Adenocarcinoma)	Adenocarcinoma	primary	0	Not specified	Whole exome screening
	LU-1800	2478819	0	1	1	0	0.014					-1	46	Smoker	Smoker	Caucasian	Unknown	IV	4	Lung (Carcinoma; Adenocarcinoma)	Adenocarcinoma	primary	0	Not specified	Whole exome screening
	12862	2478829	0	0	0	0	0						60	Ex smoker	Smoker	Black	Unknown	IA	1	Lung (Carcinoma; Adenocarcinoma)	Adenocarcinoma	primary	0	Not specified	Whole exome screening
	13299	2478832	0	2	2	0	0.027					-1.41421	77	Ex smoker	Smoker	Caucasian	Unknown	IA	1	Lung (Carcinoma; Adenocarcinoma)	Adenocarcinoma	primary	0	Not specified	Whole exome screening
	15637	2478837	0	0	0	0	0						69	Smoker	Smoker	Caucasian	Unknown	IA	1	Lung (Carcinoma; Adenocarcinoma)	Adenocarcinoma	primary	0	Not specified	Whole exome screening
	WG01T	2653257	0	0	0	0	0						76.79	Smoker	Smoker	NA	Male	III	3	Lung (Carcinoma; Adenocarcinoma)	Adenocarcinoma	primary	0	Not specified	Whole exome screening
	WG05T	2653265	0	0	0	0	0						58.29	Non-smoker	Non smoker	NA	Male	III	3	Lung (Carcinoma; Adenocarcinoma)	Adenocarcinoma	primary	0	Not specified	Whole exome screening
	WG06T	2653267	0	2	2	0	0.027					-1.41421	47.85	NA		NA	Female	III	3	Lung (Carcinoma; Adenocarcinoma)	Adenocarcinoma	primary	0	Not specified	Whole exome screening
	WG07T	2653269	0	0	0	0	0						55.03	Smoker	Smoker	NA	Female	III	3	Lung (Carcinoma; Adenocarcinoma)	Adenocarcinoma	primary	0	Not specified	Whole exome screening
	WG08T	2653271	0	7	7	0	0.095					-2.64575	62.56	Smoker	Smoker	NA	Male	III	3	Lung (Carcinoma; Adenocarcinoma)	Adenocarcinoma	primary	0	Not specified	Whole exome screening
	WG10T	2653275	0	0	0	0	0						65.45	Non-smoker	Non smoker	NA	Male	III	3	Lung (Carcinoma; Adenocarcinoma)	Adenocarcinoma	primary	0	Not specified	Whole exome screening
	WG11T	2653277	0	0	0	0	0						68.21	Non-smoker	Non smoker	NA	Female	III	3	Lung (Carcinoma; Adenocarcinoma)	Adenocarcinoma	primary	0	Not specified	Whole exome screening
	WG13T	2653281	0	0	0	0	0						70.21	Non-smoker	Non smoker	NA	Female	III	3	Lung (Carcinoma; Adenocarcinoma)	Adenocarcinoma	primary	0	Not specified	Whole genome screening
	WG15T	2653285	0	1	1	0	0.014					-1	55.92	Non-smoker	Non smoker	NA	Female	III	3	Lung (Carcinoma; Adenocarcinoma)	Adenocarcinoma	primary	0	Not specified	Whole genome screening
	WG16T	2653287	0	1	1	0	0.014					-1	40.62	Non-smoker	Non smoker	NA	Female	III	3	Lung (Carcinoma; Adenocarcinoma)	Adenocarcinoma	primary	0	Not specified	Whole genome screening
	WG17T	2653289	0	0	0	0	0						51.12	Non-smoker	Non smoker	NA	Male	III	3	Lung (Carcinoma; Adenocarcinoma)	Adenocarcinoma	primary	0	Not specified	Whole genome screening
	WG18T	2653291	0	0	0	0	0						64.75	Non-smoker	Non smoker	NA	Female	III	3	Lung (Carcinoma; Adenocarcinoma)	Adenocarcinoma	primary	0	Not specified	Whole genome screening
	WG19T	2653293	0	0	0	0	0						61.04	Non-smoker	Non smoker	NA	Female	III	3	Lung (Carcinoma; Adenocarcinoma)	Adenocarcinoma	primary	0	Not specified	Whole genome screening
	WG21T	2653297	0	0	0	0	0						40.99	Non-smoker	Non smoker	NA	Female	II	2	Lung (Carcinoma; Adenocarcinoma)	Adenocarcinoma	primary	0	Not specified	Whole genome screening
	WG22T	2653299	0	0	0	0	0						33.7	Non-smoker	Non smoker	NA	Female	III	3	Lung (Carcinoma; Adenocarcinoma)	Adenocarcinoma	primary	0	Not specified	Whole genome screening
	WG23T	2653301	0	1	1	0	0.014					-1	73.11	Smoker	Smoker	NA	Male	III	3	Lung (Carcinoma; Adenocarcinoma)	Adenocarcinoma	primary	0	Not specified	Whole genome screening
	EX02T	2653307	0	1	1	0	0.014					-1	44.98	Smoker	Smoker	NA	Male	III	3	Lung (Carcinoma; Adenocarcinoma)	Adenocarcinoma	primary	0	Not specified	Whole exome screening
	PM01T	2653315	0	2	2	0	0.027					-1.41421	48.07	Smoker	Smoker	NA	Female	III	3	Lung (Carcinoma; Adenocarcinoma)	Adenocarcinoma	primary	0	Not specified	Whole exome screening
	PM02T	2653317	0	9	9	0	0.122					-3	75.8	Non-smoker	Non smoker	NA	Male	III	3	Lung (Carcinoma; Adenocarcinoma)	Adenocarcinoma	primary	0	Not specified	Whole exome screening
	RS12T	2653631	0	1	1	0	0.014					-1	59.24	Non-smoker	Non smoker	NA	Female	III	3	Lung (Carcinoma; Adenocarcinoma)	Adenocarcinoma	primary	0	Not specified	Whole exome screening
	RS23T	2653636	0	0	0	0	0						69.9	NA		NA	Male	III	3	Lung (Carcinoma; Adenocarcinoma)	Adenocarcinoma	primary	0	Not specified	Whole exome screening
	RS24T	2653637	0	1	1	0	0.014					-1	53.22	Non-smoker	Non smoker	NA	Male	II	2	Lung (Carcinoma; Adenocarcinoma)	Adenocarcinoma	primary	0	Not specified	Whole exome screening
	RS25T	2653638	0	1	1	0	0.014					-1	58.9	Smoker	Smoker	NA	Female	III	3	Lung (Carcinoma; Adenocarcinoma)	Adenocarcinoma	primary	0	Not specified	Whole exome screening
	RS31T	2653641	0	1	1	0	0.014					-1	63.24	Non-smoker	Non smoker	NA	Male	I	1	Lung (Carcinoma; Adenocarcinoma)	Adenocarcinoma	primary	0	Not specified	Whole exome screening
	RS32T	2653642	0	0	0	0	0						67.04	Smoker	Smoker	NA	Female	I	1	Lung (Carcinoma; Adenocarcinoma)	Adenocarcinoma	primary	0	Not specified	Whole exome screening
	RS36T	2653646	0	0	0	0	0						62.78	Non-smoker	Non smoker	NA	Male	II	2	Lung (Carcinoma; Adenocarcinoma)	Adenocarcinoma	primary	0	Not specified	Whole exome screening
	RS53T	2653656	0	0	0	0	0						72.28	Smoker	Smoker	NA	Female	I	1	Lung (Carcinoma; Adenocarcinoma)	Adenocarcinoma	primary	0	Not specified	Whole exome screening
	RS55T	2653658	0	2	2	0	0.027					-1.41421	63.26	Non-smoker	Non smoker	NA	Male	II	2	Lung (Carcinoma; Adenocarcinoma)	Adenocarcinoma	primary	0	Not specified	Whole exome screening
	RS60T	2653661	0	1	1	0	0.014					-1	60.26	NA		NA	Male	I	1	Lung (Carcinoma; Adenocarcinoma)	Adenocarcinoma	primary	0	Not specified	Whole exome screening
	SHP-77	724872	0	1	1	0	0.014					-1	54	NA		Caucasian	Male	NA		Lung (Carcinoma; Small cell carcinoma)	Small cell	primary	0	cell-line	Whole exome screening
	98687	1759391	0	28	28	0	0.378					-5.2915		NA		NA	Unknown	NA		Lung (Carcinoma; Small cell carcinoma)	Small cell	primary	0	fresh/frozen - NOS	Whole exome screening
	134426	1759392	0	7	7	0	0.095					-2.64575		NA		NA	Unknown	NA		Lung (Carcinoma; Small cell carcinoma)	Small cell	primary	0	fresh/frozen - NOS	Whole exome screening
	134430	1759394	0	82	82	0	1.108					-9.05539		NA		NA	Unknown	NA		Lung (Carcinoma; Small cell carcinoma)	Small cell	primary	0	fresh/frozen - NOS	Whole exome screening
	585210	1759395	0	74	74	0	0.999					-8.60233		NA		NA	Unknown	NA		Lung (Carcinoma; Small cell carcinoma)	Small cell	primary	0	fresh/frozen - NOS	Whole exome screening
	585276	1759396	0	39	39	0	0.527					-6.245		NA		NA	Unknown	NA		Lung (Carcinoma; Small cell carcinoma)	Small cell	primary	0	fresh/frozen - NOS	Whole exome screening
	585265	1759397	0	1	1	0	0.014					-1		NA		NA	Unknown	NA		Lung (Carcinoma; Small cell carcinoma)	Small cell	primary	0	fresh/frozen - NOS	Whole exome screening
	585203	1759398	0	3	3	0	0.041					-1.73205		NA		NA	Unknown	NA		Lung (Carcinoma; Small cell carcinoma)	Small cell	primary	0	fresh/frozen - NOS	Whole exome screening
	585270	1759399	0	28	28	0	0.378					-5.2915		NA		NA	Unknown	NA		Lung (Carcinoma; Small cell carcinoma)	Small cell	primary	0	fresh/frozen - NOS	Whole exome screening
	585258	1759400	0	32	32	0	0.432					-5.65686		NA		NA	Unknown	NA		Lung (Carcinoma; Small cell carcinoma)	Small cell	primary	0	fresh/frozen - NOS	Whole exome screening
	585208	1759401	0	668	668	0	9.022					-25.8458		NA		NA	Unknown	NA		Lung (Carcinoma; Small cell carcinoma)	Small cell	primary	0	fresh/frozen - NOS	Whole exome screening
	98711	1759402	0	20	20	0	0.27					-4.47214		NA		NA	Unknown	NA		Lung (Carcinoma; Small cell carcinoma)	Small cell	primary	0	fresh/frozen - NOS	Whole exome screening
	585260	1759403	0	106	106	0	1.432					-10.2956		NA		NA	Unknown	NA		Lung (Carcinoma; Small cell carcinoma)	Small cell	primary	0	fresh/frozen - NOS	Whole exome screening
	585272	1759404	0	22	22	0	0.297					-4.69042		NA		NA	Unknown	NA		Lung (Carcinoma; Small cell carcinoma)	Small cell	primary	0	fresh/frozen - NOS	Whole exome screening
	585205	1759405	0	3	3	0	0.041					-1.73205		NA		NA	Unknown	NA		Lung (Carcinoma; Small cell carcinoma)	Small cell	primary	0	fresh/frozen - NOS	Whole exome screening
	585223	1759406	0	21	21	0	0.284					-4.58258		NA		NA	Unknown	NA		Lung (Carcinoma; Small cell carcinoma)	Small cell	primary	0	fresh/frozen - NOS	Whole exome screening
	585267	1759407	0	60	60	0	0.81					-7.74597		NA		NA	Unknown	NA		Lung (Carcinoma; Small cell carcinoma)	Small cell	primary	0	fresh/frozen - NOS	Whole exome screening
	631052	1759410	0	18	18	0	0.243					-4.24264		NA		NA	Unknown	NA		Lung (Carcinoma; Small cell carcinoma)	Small cell	primary	0	fresh/frozen - NOS	Whole exome screening
	631056	1759411	0	42	42	0	0.567					-6.48074		NA		NA	Unknown	NA		Lung (Carcinoma; Small cell carcinoma)	Small cell	primary	0	fresh/frozen - NOS	Whole exome screening
	631060	1759412	0	7	7	0	0.095					-2.64575		NA		NA	Unknown	NA		Lung (Carcinoma; Small cell carcinoma)	Small cell	primary	0	fresh/frozen - NOS	Whole exome screening
	98735	1759413	0	27	27	0	0.365					-5.19615		NA		NA	Unknown	NA		Lung (Carcinoma; Small cell carcinoma)	Small cell	primary	0	fresh/frozen - NOS	Whole exome screening
	631064	1759414	0	18	18	0	0.243					-4.24264		NA		NA	Unknown	NA		Lung (Carcinoma; Small cell carcinoma)	Small cell	primary	0	fresh/frozen - NOS	Whole exome screening
	631076	1759415	0	49	49	0	0.662					-7		NA		NA	Unknown	NA		Lung (Carcinoma; Small cell carcinoma)	Small cell	primary	0	fresh/frozen - NOS	Whole exome screening
	631084	1759416	0	12	12	0	0.162					-3.4641		NA		NA	Unknown	NA		Lung (Carcinoma; Small cell carcinoma)	Small cell	primary	0	fresh/frozen - NOS	Whole exome screening
	631092	1759417	0	42	42	0	0.567					-6.48074		NA		NA	Unknown	NA		Lung (Carcinoma; Small cell carcinoma)	Small cell	primary	0	fresh/frozen - NOS	Whole exome screening
	113368	1759420	0	112	112	0	1.513					-10.583		NA		NA	Unknown	NA		Lung (Carcinoma; Small cell carcinoma)	Small cell	primary	0	fresh/frozen - NOS	Whole exome screening
	134398	1759421	0	131	131	0	1.769					-11.4455		NA		NA	Unknown	NA		Lung (Carcinoma; Small cell carcinoma)	Small cell	primary	0	fresh/frozen - NOS	Whole exome screening
	134421	1759422	0	17	17	0	0.23					-4.12311		NA		NA	Unknown	NA		Lung (Carcinoma; Small cell carcinoma)	Small cell	primary	0	fresh/frozen - NOS	Whole exome screening
	134413	1759423	0	84	84	0	1.135					-9.16516		NA		NA	Unknown	NA		Lung (Carcinoma; Small cell carcinoma)	Small cell	primary	0	fresh/frozen - NOS	Whole exome screening
	134417	1759424	0	37	37	0	0.5					-6.08276		NA		NA	Unknown	NA		Lung (Carcinoma; Small cell carcinoma)	Small cell	primary	0	fresh/frozen - NOS	Whole exome screening
	S02139_2	2481634	0	0	0	0	0						63	Current smoker	Smoker	NA	Female	IIA	2	Lung (Carcinoma; Small cell carcinoma)	Small cell	primary	0	surgery fresh/frozen	Whole genome screening
	NCI-H226	1998460	0	44	44	0	0.594					-6.63325		NA		NA	Unknown	NA		Lung (Carcinoma; Squamous cell carcinoma)	Squamous cell carcinoma	primary	0	cell-line	Whole exome screening
	TCGA-98-A53C-01	2385898	0	2	2	0	0.027					-1.41421	77	NA		NA	Female	NA		Lung (Carcinoma; Squamous cell carcinoma)	Squamous cell carcinoma	primary	0	Not specified	Whole exome screening
	P4	1910870	0	6	6	0	0.081					-2.44949	60	Non smoker	Non smoker	Korean	Female	NA		Lung; Left lower lobe (Carcinoma; Adenocarcinoma)	Adenocarcinoma	primary	0	Not specified	Whole exome screening
	TCGA-86-7953-01	1914085	0	4	4	0	0.054					-2	69	NA		NA	Female	NA		Lung; Left upper lobe (Carcinoma; Adenocarcinoma)	Adenocarcinoma	primary	0	fresh/frozen - NOS	Whole genome screening
	TCGA-55-7726-01	1914022	0	7	7	0	0.095					-2.64575	72	NA		NA	Female	NA		Lung; Right lower lobe (Carcinoma; Adenocarcinoma)	Adenocarcinoma	primary	0	fresh/frozen - NOS	Whole genome screening
	TCGA-95-7944-01	1914102	0	10	10	0	0.135					-3.16228	71	NA		NA	Male	NA		Lung; Right lower lobe (Carcinoma; Adenocarcinoma)	Adenocarcinoma	primary	0	fresh/frozen - NOS	Whole genome screening
	TCGA-64-1681-01	1914034	0	3	3	0	0.041					-1.73205	61	NA		NA	Female	NA		Lung; Right upper lobe (Carcinoma; Adenocarcinoma)	Adenocarcinoma	primary	0	fresh/frozen - NOS	Whole genome screening
	TCGA-78-7535-01	1914071	0	0	0	0	0						45	NA		NA	Male	NA		Lung; Right upper lobe (Carcinoma; Adenocarcinoma)	Adenocarcinoma	primary	0	fresh/frozen - NOS	Whole genome screening
	TCGA-86-8055-01	1914088	0	8	8	0	0.108					-2.82843	79	NA		NA	Male	NA		Lung; Right upper lobe (Carcinoma; Adenocarcinoma)	Adenocarcinoma	primary	0	fresh/frozen - NOS	Whole genome screening
	TCGA-86-8075-01	1914090	0	3	3	0	0.041					-1.73205	66	NA		NA	Female	NA		Lung; Right upper lobe (Carcinoma; Adenocarcinoma)	Adenocarcinoma	primary	0	fresh/frozen - NOS	Whole genome screening
	TCGA-86-8076-01	1914091	0	3	3	0	0.041					-1.73205	42	NA		NA	Male	NA		Lung; Right upper lobe (Carcinoma; Adenocarcinoma)	Adenocarcinoma	primary	0	fresh/frozen - NOS	Whole genome screening
	TCGA-93-7348-01	1914099	0	5	5	0	0.068					-2.23607	75	NA		NA	Female	NA		Lung; Right upper lobe (Carcinoma; Adenocarcinoma)	Adenocarcinoma	primary	0	fresh/frozen - NOS	Whole genome screening
	HCC827S-R2	2015229	0	1	1	0	0.014					-1		NA		NA	Unknown	NA		Lung (Carcinoma; Adenocarcinoma)	Adenocarcinoma	Not specified		cell-line	Whole exome screening
	TCGA-55-8513-01	2194809	0	5	5	0	0.068					-2.23607	77	NA		NA	Female	NA		Lung (Carcinoma; Adenocarcinoma)	Adenocarcinoma	NA		Not specified	Whole exome screening
	CT211	2393048	0	3	3	0	0.041					-1.73205	68	Non smoker	Non smoker	Chinese	Female	IA	1	Lung (Carcinoma; Adenocarcinoma)	Adenocarcinoma	Not specified		surgery fresh/frozen	Whole genome screening
	CT251	2393049	0	4	4	0	0.054					-2	68	Non smoker	Non smoker	Chinese	Female	IB	1	Lung (Carcinoma; Adenocarcinoma)	Adenocarcinoma	Not specified		surgery fresh/frozen	Whole genome screening
	CTS107	2393050	0	1	1	0	0.014					-1	49	Non smoker	Non smoker	Malay	Female	IA	1	Lung (Carcinoma; Adenocarcinoma)	Adenocarcinoma	Not specified		surgery fresh/frozen	Whole genome screening
	CTS131	2393051	0	0	0	0	0						72	Non smoker	Non smoker	Chinese	Female	IA	1	Lung (Carcinoma; Adenocarcinoma)	Adenocarcinoma	Not specified		surgery fresh/frozen	Whole genome screening
	CTS143	2393052	0	1	1	0	0.014					-1	50	Non smoker	Non smoker	Chinese	Male	IB	1	Lung (Carcinoma; Adenocarcinoma)	Adenocarcinoma	Not specified		surgery fresh/frozen	Whole genome screening
	CTS149	2393053	0	3	3	0	0.041					-1.73205	66	Non smoker	Non smoker	Chinese	Female	IB	1	Lung (Carcinoma; Adenocarcinoma)	Adenocarcinoma	Not specified		surgery fresh/frozen	Whole genome screening
	CTS159	2393054	0	1	1	0	0.014					-1	77	Non smoker	Non smoker	Chinese	Female	IB	1	Lung (Carcinoma; Adenocarcinoma)	Adenocarcinoma	Not specified		surgery fresh/frozen	Whole genome screening
	CTS163	2393055	0	2	2	0	0.027					-1.41421	58	Non smoker	Non smoker	Chinese	Female	IB	1	Lung (Carcinoma; Adenocarcinoma)	Adenocarcinoma	Not specified		surgery fresh/frozen	Whole genome screening
	CTS175	2393056	0	1	1	0	0.014					-1	56	Non smoker	Non smoker	Chinese	Male	IB	1	Lung (Carcinoma; Adenocarcinoma)	Adenocarcinoma	Not specified		surgery fresh/frozen	Whole genome screening
	CTS177	2393057	0	5	5	0	0.068					-2.23607	72	Non smoker	Non smoker	Chinese	Female	IB	1	Lung (Carcinoma; Adenocarcinoma)	Adenocarcinoma	Not specified		surgery fresh/frozen	Whole genome screening
	CTS183	2393058	0	2	2	0	0.027					-1.41421	55	Non smoker	Non smoker	Chinese	Male	IB	1	Lung (Carcinoma; Adenocarcinoma)	Adenocarcinoma	Not specified		surgery fresh/frozen	Whole genome screening
	CTS23	2393059	0	2	2	0	0.027					-1.41421	61	Non smoker	Non smoker	Chinese	Male	IB	1	Lung (Carcinoma; Adenocarcinoma)	Adenocarcinoma	Not specified		surgery fresh/frozen	Whole genome screening
	CTS39	2393060	0	1	1	0	0.014					-1	47	Non smoker	Non smoker	Chinese	Female	IB	1	Lung (Carcinoma; Adenocarcinoma)	Adenocarcinoma	Not specified		surgery fresh/frozen	Whole genome screening
	CTS47	2393061	0	2	2	0	0.027					-1.41421	59	Non smoker	Non smoker	Chinese	Male	IA	1	Lung (Carcinoma; Adenocarcinoma)	Adenocarcinoma	Not specified		surgery fresh/frozen	Whole genome screening
	CT207	2393063	0	3	3	0	0.041					-1.73205	71	Ex smoker	Smoker	Chinese	Male	IIIA	3	Lung (Carcinoma; Adenocarcinoma)	Adenocarcinoma	Not specified		surgery fresh/frozen	Whole genome screening
	CTS25	2393067	0	12	12	0	0.162					-3.4641	67	Ex smoker	Smoker	Chinese	Male	IIB	2	Lung (Carcinoma; Adenocarcinoma)	Adenocarcinoma	Not specified		surgery fresh/frozen	Whole genome screening
	CTS45	2393068	0	24	24	0	0.324					-4.89898	47	Ex smoker	Smoker	Vietnamese	Male	IIB	2	Lung (Carcinoma; Adenocarcinoma)	Adenocarcinoma	Not specified		surgery fresh/frozen	Whole genome screening
	CT241	2393070	0	2	2	0	0.027					-1.41421	55	Smoker	Smoker	Chinese	Male	IIB	2	Lung (Carcinoma; Adenocarcinoma)	Adenocarcinoma	Not specified		surgery fresh/frozen	Whole genome screening
	CT79	2393071	0	12	12	0	0.162					-3.4641	77	Smoker	Smoker	Chinese	Male	IB	1	Lung (Carcinoma; Adenocarcinoma)	Adenocarcinoma	Not specified		surgery fresh/frozen	Whole genome screening
	CTS1	2393072	0	6	6	0	0.081					-2.44949	74	Smoker	Smoker	Chinese	Male	IA	1	Lung (Carcinoma; Adenocarcinoma)	Adenocarcinoma	Not specified		surgery fresh/frozen	Whole genome screening
	CTS21	2393074	0	6	6	0	0.081					-2.44949	66	Smoker	Smoker	Chinese	Male	IA	1	Lung (Carcinoma; Adenocarcinoma)	Adenocarcinoma	Not specified		surgery fresh/frozen	Whole genome screening
	H1395	2776235	0	136	136	0	1.837					-11.6619	55	NA		Caucasian	Female	NA		Lung (Carcinoma; Adenocarcinoma)	Adenocarcinoma	NA		Not specified	Whole exome screening
	H1437	2776236	0	214	214	0	2.89					-14.6288	60	NA		Caucasian	Male	NA		Lung (Carcinoma; Adenocarcinoma)	Adenocarcinoma	NA		Not specified	Whole exome screening
	H1693	2776243	0	139	139	0	1.877					-11.7898	55	NA		Caucasian	Female	NA		Lung (Carcinoma; Adenocarcinoma)	Adenocarcinoma	NA		Not specified	Whole exome screening
	H1819	2776248	0	104	104	0	1.405					-10.198	55	NA		Caucasian	Female	NA		Lung (Carcinoma; Adenocarcinoma)	Adenocarcinoma	NA		Not specified	Whole exome screening
	H1993	2776254	0	206	206	0	2.782					-14.3527	47	NA		Caucasian	Female	NA		Lung (Carcinoma; Adenocarcinoma)	Adenocarcinoma	NA		Not specified	Whole exome screening
	H2009	2776255	0	799	799	0	10.792					-28.2667	68	NA		Caucasian	Female	NA		Lung (Carcinoma; Adenocarcinoma)	Adenocarcinoma	NA		Not specified	Whole exome screening
	H2122	2776263	0	137	137	0	1.85					-11.7047	46	NA		Caucasian	Female	NA		Lung (Carcinoma; Adenocarcinoma)	Adenocarcinoma	NA		Not specified	Whole exome screening
	H2126	2776264	0	470	470	0	6.348					-21.6796	65	NA		Caucasian	Male	NA		Lung (Carcinoma; Adenocarcinoma)	Adenocarcinoma	NA		Not specified	Whole exome screening
	H2250	2776266	0	43	43	0	0.581					-6.55744	46	NA		Caucasian	Male	NA		Lung (Carcinoma; Adenocarcinoma)	Adenocarcinoma	NA		Not specified	Whole exome screening
	H2258	2776267	0	38	38	0	0.513					-6.16442	46	NA		Caucasian	Male	NA		Lung (Carcinoma; Adenocarcinoma)	Adenocarcinoma	NA		Not specified	Whole exome screening
	H2347	2776270	0	583	583	0	7.874					-24.1455	54	NA		Caucasian	Female	NA		Lung (Carcinoma; Adenocarcinoma)	Adenocarcinoma	NA		Not specified	Whole exome screening
	HCC2108	2776297	0	89	89	0	1.202					-9.43399		NA		NA	Male	NA		Lung (Carcinoma; Adenocarcinoma)	Adenocarcinoma	NA		Not specified	Whole exome screening
	HCC4018	2776308	0	184	184	0	2.485					-13.5647	75	NA		Caucasian	Female	NA		Lung (Carcinoma; Adenocarcinoma)	Adenocarcinoma	NA		Not specified	Whole exome screening
	HCC44	2776310	0	246	246	0	3.323					-15.6844	54	NA		Caucasian	Female	NA		Lung (Carcinoma; Adenocarcinoma)	Adenocarcinoma	NA		Not specified	Whole exome screening
	HCC515	2776311	0	573	573	0	7.739					-23.9375	39	NA		Caucasian	Female	NA		Lung (Carcinoma; Adenocarcinoma)	Adenocarcinoma	NA		Not specified	Whole exome screening
	HCC1192	2776345	0	148	148	0	1.999					-12.1655	68	NA		Caucasian	Male	NA		Lung (Carcinoma; Adenocarcinoma)	Adenocarcinoma	NA		Not specified	Whole exome screening
	HCC1210	2776346	0	47	47	0	0.635					-6.85566	62	NA		NA	Male	NA		Lung (Carcinoma; Adenocarcinoma)	Adenocarcinoma	NA		Not specified	Whole exome screening
[truncated: 47 more rows]
